# Supplementary material for: 3-Chloro­propio­phenone
Source: IUCrdata. 2025 Apr 29;10(Pt 4):x250349. doi: 10.1107/S2414314625003499 (PMC12054749; doi:10.1107/S2414314625003499)
Supplement: Supplementary file 1 [file x-10-x250349-sup1.cif]

##############################################################################
#                                                                            #
# This CIF contains the data for a data article accepted for                 #
# publication in IUCrData. It conforms to the requirements of                #
# Notes for Authors for IUCrData, and has been                               #
# peer reviewed under the auspices of IUCrData.                              #
#                                                                            #
# Full details of the Crystallographic Information File format               #
# are given in the paper "The Crystallographic Information File (CIF):       #
# a New Standard Archive File for Crystallography" by S. R. Hall, F. H.      #
# Allen and I. D. Brown [Acta Cryst. (1991), A47, 655-685].                  #
#                                                                            #
# The current version of the core CIF dictionary is obtainable from          #
# ftp://ftp.iucr.org/pub/cif_core.dic.                                       #
#                                                                            #
# Software is freely available for graphical display of the structure(s)     #
# in this CIF. For information consult the CIF software page                 #
# http://www.iucr.org/resources/cif/software.                                #
#                                                                            #
# This file may be used for bona fide research purposes within the           #
# scientific community so long as proper attribution is given to the data    # 
# article from which it was obtained.                                        #
#                                                                            #
##############################################################################
data_I
_audit_creation_method     'SHELXL-2014/7'
_journal_date_recd_electronic     2025-04-14
_journal_date_accepted     2025-04-17
_journal_name_full     'IUCrData'
_journal_year     2025
_journal_volume     10
_journal_issue      1
_journal_page_first     0
_journal_page_last     0
_journal_paper_category     HO
_journal_paper_doi     10.1107/S2414314625003499
_journal_coeditor_code     BT4169
_publ_contact_author_name     'Tim Peppel'
_publ_contact_author_address
;
Leibniz-Institut f\"ur Katalyse e. V.
Albert-Einstein-Str. 29a
18059 Rostock
Germany
;
_publ_contact_author_email     'tim.peppel@catalysis.de'
_publ_contact_author_fax     '+4938112815000'
_publ_contact_author_phone     '+493811281126'
_publ_section_title
;
3-Chloropropiophenone
;
loop_
    _publ_author_name
    _publ_author_footnote
    _publ_author_address
    'Sonneck, Marcel' .
;
Leibniz-Institut f\"ur Katalyse e. V.
Albert-Einstein-Str. 29a
18059 Rostock
Germany
;
    'Spannenberg, Anke' .
;
Leibniz-Institut f\"ur Katalyse e. V.
Albert-Einstein-Str. 29a
18059 Rostock
Germany
;
    'Wohlrab, Sebastian' .
;
Leibniz-Institut f\"ur Katalyse e. V.
Albert-Einstein-Str. 29a
18059 Rostock
Germany
;
    'Peppel, Tim' .
;
Leibniz-Institut f\"ur Katalyse e. V.
Albert-Einstein-Str. 29a
18059 Rostock
Germany
;
_publ_section_synopsis
;
The title compound, 3-chloropropiophenone C~9~H~9~ClO, consists of an almost
planar molecule that is charaterized by very small torsion angles within the
alkyl side chain (torsion angles < 6.3\%).
;
_chemical_name_systematic
;
3-Chloro-1-phenylpropan-1-one
;
_chemical_name_common
;
3-Chloropropiophenone
;
_chemical_formula_moiety     'C9 H9 Cl O'
_chemical_formula_sum     'C9 H9 Cl O'
_chemical_formula_iupac     'C9 H9 Cl O'
_chemical_formula_weight     168.61
_chemical_melting_point     ?
_space_group_crystal_system     monoclinic
_space_group_name_H-M_alt     'P 21/c'
_space_group_name_Hall     '-P 2ybc'
loop_
    _space_group_symop_operation_xyz
    'x, y, z'
    '-x, y+1/2, -z+1/2'
    '-x, -y, -z'
    'x, -y-1/2, z-1/2'
_cell_length_a     5.4485(13)
_cell_length_b     20.347(5)
_cell_length_c     7.4860(17)
_cell_angle_alpha     90
_cell_angle_beta     102.123(4)
_cell_angle_gamma     90
_cell_volume     811.4(3)
_cell_formula_units_Z     4
_cell_measurement_reflns_used     2965
_cell_measurement_theta_min     2.96
_cell_measurement_theta_max     28.69
_cell_measurement_temperature     150(2)
_exptl_crystal_description     plate
_exptl_crystal_colour     colourless
_exptl_crystal_size_max     0.511
_exptl_crystal_size_mid     0.426
_exptl_crystal_size_min     0.074
_exptl_crystal_density_diffrn     1.380
_exptl_crystal_density_meas     ?
_exptl_crystal_density_method     ?
_exptl_crystal_F_000     352
_exptl_absorpt_coefficient_mu     0.404
_exptl_absorpt_correction_type     multi-scan
_exptl_absorpt_process_details
;
(SADABS; Krause <i>et al.</i>,  2015)
;
_exptl_absorpt_correction_T_min     0.79
_exptl_absorpt_correction_T_max     0.97
_diffrn_ambient_temperature     150(2)
_diffrn_source     'fine-focus sealed tube'
_diffrn_radiation_type     MoK\a
_diffrn_radiation_wavelength     0.71073
_diffrn_measurement_device_type     'Bruker APEXII CCD'
_diffrn_measurement_method     '\f and \w scans'
_diffrn_detector_area_resol_mean     8.3333
_diffrn_reflns_number     9113
_diffrn_reflns_av_R_equivalents     0.0320
_diffrn_reflns_av_unetI/netI     0.0256
_diffrn_reflns_theta_min     2.002
_diffrn_reflns_theta_max     27.999
_diffrn_reflns_theta_full     25.242
_diffrn_measured_fraction_theta_max     0.999
_diffrn_measured_fraction_theta_full     1.000
_diffrn_reflns_limit_h_min     -7
_diffrn_reflns_limit_h_max     7
_diffrn_reflns_limit_k_min     -26
_diffrn_reflns_limit_k_max     25
_diffrn_reflns_limit_l_min     -9
_diffrn_reflns_limit_l_max     9
_refine_special_details
;
 Hydrogen atoms were located in a difference map and refined as
riding on their parent atoms with <i>U</i>(H)=1.2<i>U</i>~eq~(C).
;
_reflns_number_total     1951
_reflns_number_gt     1595
_reflns_threshold_expression     'I > 2\s(I)'
_refine_ls_structure_factor_coef     Fsqd
_refine_ls_matrix_type     full
_refine_ls_R_factor_all     0.0505
_refine_ls_R_factor_gt     0.0380
_refine_ls_wR_factor_gt     0.0895
_refine_ls_wR_factor_ref     0.0953
_refine_ls_goodness_of_fit_ref     1.077
_refine_ls_restrained_S_all     1.077
_refine_ls_number_reflns     1951
_refine_ls_number_parameters     100
_refine_ls_number_restraints     0
_refine_ls_hydrogen_treatment     constr
_refine_ls_weighting_scheme     calc
_refine_ls_weighting_details
              'w=1/[\s^2^(Fo^2^)+(0.0414P)^2^+0.2590P] where P=(Fo^2^+2Fc^2^)/3'
_atom_sites_solution_hydrogens     geom
_atom_sites_solution_primary     direct
_atom_sites_solution_secondary     ?
_refine_ls_shift/su_max     0.000
_refine_ls_shift/su_mean     0.000
_refine_diff_density_max     0.358
_refine_diff_density_min     -0.239
_refine_ls_extinction_method     none
_refine_ls_extinction_coef     .
loop_
    _atom_type_symbol
    _atom_type_description
    _atom_type_scat_dispersion_real
    _atom_type_scat_dispersion_imag
    _atom_type_scat_source
    'C' 'C' 0.0033 0.0016
                         'International Tables Vol C Tables 4.2.6.8 and 6.1.1.4'
    'H' 'H' 0.0000 0.0000
                         'International Tables Vol C Tables 4.2.6.8 and 6.1.1.4'
    'O' 'O' 0.0106 0.0060
                         'International Tables Vol C Tables 4.2.6.8 and 6.1.1.4'
    'Cl' 'Cl' 0.1484 0.1585
                         'International Tables Vol C Tables 4.2.6.8 and 6.1.1.4'
_computing_data_collection
;
APEX2 (Bruker, 2014)
;
_computing_cell_refinement
;
SAINT (Bruker, 2013)
;
_computing_data_reduction
;
SAINT (Bruker, 2013)
;
_computing_structure_solution
;
SHELXS97 (Sheldrick, 2008)
;
_computing_structure_refinement
;
<i>SHELXL2014/7</i> (Sheldrick, 2015)
;
_computing_molecular_graphics
;
XP in SHELXTL (Sheldrick, 2008)
;
_computing_publication_material
;
publCIF (Westrip, 2010)
;
loop_
    _atom_site_type_symbol
    _atom_site_label
    _atom_site_fract_x
    _atom_site_fract_y
    _atom_site_fract_z
    _atom_site_U_iso_or_equiv
    _atom_site_adp_type
    _atom_site_calc_flag
    _atom_site_occupancy
    _atom_site_disorder_assembly
    _atom_site_disorder_group
    C C1 0.4181(3) 0.91110(7) 0.3732(2) 0.0292(3) Uani d 1 . .
    H H1A 0.5586 0.9205 0.3120 0.035 Uiso calc 1 . .
    H H1B 0.4812 0.9154 0.5067 0.035 Uiso calc 1 . .
    C C2 0.3239(3) 0.84182(7) 0.3283(2) 0.0243(3) Uani d 1 . .
    H H2A 0.1794 0.8331 0.3859 0.029 Uiso calc 1 . .
    H H2B 0.2658 0.8373 0.1944 0.029 Uiso calc 1 . .
    C C3 0.5285(3) 0.79232(7) 0.39585(19) 0.0252(3) Uani d 1 . .
    C C4 0.4665(3) 0.72090(7) 0.38053(19) 0.0229(3) Uani d 1 . .
    C C5 0.6530(3) 0.67574(8) 0.4561(2) 0.0283(3) Uani d 1 . .
    H H5 0.8139 0.6911 0.5163 0.034 Uiso calc 1 . .
    C C6 0.6055(3) 0.60927(8) 0.4438(2) 0.0313(4) Uani d 1 . .
    H H6 0.7334 0.5789 0.4953 0.038 Uiso calc 1 . .
    C C7 0.3713(3) 0.58649(8) 0.3564(2) 0.0309(3) Uani d 1 . .
    H H7 0.3389 0.5406 0.3484 0.037 Uiso calc 1 . .
    C C8 0.1843(3) 0.63050(8) 0.2808(2) 0.0280(3) Uani d 1 . .
    H H8 0.0241 0.6148 0.2205 0.034 Uiso calc 1 . .
    C C9 0.2314(3) 0.69757(7) 0.29323(19) 0.0245(3) Uani d 1 . .
    H H9 0.1026 0.7277 0.2419 0.029 Uiso calc 1 . .
    Cl Cl1 0.17021(9) 0.96882(2) 0.29882(7) 0.04702(17) Uani d 1 . .
    O O1 0.7414(2) 0.81030(6) 0.46074(17) 0.0399(3) Uani d 1 . .
loop_
    _atom_site_aniso_label
    _atom_site_aniso_U_11
    _atom_site_aniso_U_22
    _atom_site_aniso_U_33
    _atom_site_aniso_U_12
    _atom_site_aniso_U_13
    _atom_site_aniso_U_23
    C1 0.0317(8) 0.0274(7) 0.0294(8) -0.0056(6) 0.0081(6) -0.0028(6)
    C2 0.0243(7) 0.0254(7) 0.0237(7) -0.0038(5) 0.0064(6) -0.0007(5)
    C3 0.0227(7) 0.0327(8) 0.0202(7) -0.0042(6) 0.0050(6) 0.0002(6)
    C4 0.0221(7) 0.0290(7) 0.0190(6) -0.0001(5) 0.0074(6) 0.0011(5)
    C5 0.0214(7) 0.0381(8) 0.0254(8) 0.0028(6) 0.0051(6) 0.0014(6)
    C6 0.0298(8) 0.0356(8) 0.0303(8) 0.0108(6) 0.0103(7) 0.0052(6)
    C7 0.0375(9) 0.0266(7) 0.0317(8) 0.0034(6) 0.0144(7) 0.0011(6)
    C8 0.0256(8) 0.0295(7) 0.0294(8) -0.0017(6) 0.0065(6) -0.0001(6)
    C9 0.0216(7) 0.0277(7) 0.0243(7) 0.0015(5) 0.0052(6) 0.0027(5)
    Cl1 0.0454(3) 0.0260(2) 0.0684(3) 0.00011(18) 0.0092(2) -0.00376(19)
    O1 0.0255(6) 0.0408(7) 0.0487(8) -0.0080(5) -0.0034(5) 0.0026(5)
_geom_special_details
;
 All esds (except the esd in the dihedral angle between two l.s. planes)
 are estimated using the full covariance matrix.  The cell esds are taken
 into account individually in the estimation of esds in distances, angles
 and torsion angles; correlations between esds in cell parameters are only
 used when they are defined by crystal symmetry.  An approximate (isotropic)
 treatment of cell esds is used for estimating esds involving l.s. planes.
;
loop_
    _geom_bond_atom_site_label_1
    _geom_bond_atom_site_label_2
    _geom_bond_site_symmetry_2
    _geom_bond_distance
    _geom_bond_publ_flag
    C1 C2 . 1.514(2) ?
    C1 Cl1 . 1.7882(17) ?
    C1 H1A . 0.9900 ?
    C1 H1B . 0.9900 ?
    C2 C3 . 1.509(2) ?
    C2 H2A . 0.9900 ?
    C2 H2B . 0.9900 ?
    C3 O1 . 1.2158(18) ?
    C3 C4 . 1.491(2) ?
    C4 C9 . 1.393(2) ?
    C4 C5 . 1.399(2) ?
    C5 C6 . 1.377(2) ?
    C5 H5 . 0.9500 ?
    C6 C7 . 1.386(2) ?
    C6 H6 . 0.9500 ?
    C7 C8 . 1.385(2) ?
    C7 H7 . 0.9500 ?
    C8 C9 . 1.388(2) ?
    C8 H8 . 0.9500 ?
    C9 H9 . 0.9500 ?
loop_
    _geom_angle_atom_site_label_1
    _geom_angle_atom_site_label_2
    _geom_angle_atom_site_label_3
    _geom_angle_site_symmetry_1
    _geom_angle_site_symmetry_3
    _geom_angle
    _geom_angle_publ_flag
    C2 C1 Cl1 . . 110.12(11) ?
    C2 C1 H1A . . 109.6 ?
    Cl1 C1 H1A . . 109.6 ?
    C2 C1 H1B . . 109.6 ?
    Cl1 C1 H1B . . 109.6 ?
    H1A C1 H1B . . 108.2 ?
    C3 C2 C1 . . 110.81(12) ?
    C3 C2 H2A . . 109.5 ?
    C1 C2 H2A . . 109.5 ?
    C3 C2 H2B . . 109.5 ?
    C1 C2 H2B . . 109.5 ?
    H2A C2 H2B . . 108.1 ?
    O1 C3 C4 . . 120.39(14) ?
    O1 C3 C2 . . 120.58(14) ?
    C4 C3 C2 . . 119.03(12) ?
    C9 C4 C5 . . 118.96(14) ?
    C9 C4 C3 . . 122.65(13) ?
    C5 C4 C3 . . 118.39(13) ?
    C6 C5 C4 . . 120.52(14) ?
    C6 C5 H5 . . 119.7 ?
    C4 C5 H5 . . 119.7 ?
    C5 C6 C7 . . 120.13(14) ?
    C5 C6 H6 . . 119.9 ?
    C7 C6 H6 . . 119.9 ?
    C8 C7 C6 . . 120.13(15) ?
    C8 C7 H7 . . 119.9 ?
    C6 C7 H7 . . 119.9 ?
    C7 C8 C9 . . 119.92(15) ?
    C7 C8 H8 . . 120.0 ?
    C9 C8 H8 . . 120.0 ?
    C8 C9 C4 . . 120.33(14) ?
    C8 C9 H9 . . 119.8 ?
    C4 C9 H9 . . 119.8 ?
loop_
    _geom_torsion_atom_site_label_1
    _geom_torsion_atom_site_label_2
    _geom_torsion_atom_site_label_3
    _geom_torsion_atom_site_label_4
    _geom_torsion_site_symmetry_1
    _geom_torsion_site_symmetry_2
    _geom_torsion_site_symmetry_3
    _geom_torsion_site_symmetry_4
    _geom_torsion
    _geom_torsion_publ_flag
    Cl1 C1 C2 C3 . . . . -178.09(10) ?
    C1 C2 C3 O1 . . . . -6.21(19) ?
    C1 C2 C3 C4 . . . . 174.28(12) ?
    O1 C3 C4 C9 . . . . -174.35(14) ?
    C2 C3 C4 C9 . . . . 5.2(2) ?
    O1 C3 C4 C5 . . . . 5.2(2) ?
    C2 C3 C4 C5 . . . . -175.26(12) ?
    C9 C4 C5 C6 . . . . 0.2(2) ?
    C3 C4 C5 C6 . . . . -179.35(13) ?
    C4 C5 C6 C7 . . . . -0.1(2) ?
    C5 C6 C7 C8 . . . . 0.1(2) ?
    C6 C7 C8 C9 . . . . -0.3(2) ?
    C7 C8 C9 C4 . . . . 0.4(2) ?
    C5 C4 C9 C8 . . . . -0.4(2) ?
    C3 C4 C9 C8 . . . . 179.21(13) ?
_shelx_space_group_comment
;
The symmetry employed for this shelxl refinement is uniquely defined
by the following loop, which should always be used as a source of
symmetry information in preference to the above space-group names.
They are only intended as comments.
;
_shelx_hkl_file
;
   1   0   0  250.80    6.39
   1   0   0  245.57    6.39
   1   0   0  249.04    6.39
  -1   0   0  253.87    6.39
  -1   0   0  243.18    6.39
   2   0   0  119.41    3.09
   2   0   0  120.42    3.10
   2   0   0  116.75    3.10
  -2   0   0  117.97    3.10
  -2   0   0  119.15    3.10
   3   0   0   40.64    1.15
   3   0   0   42.30    1.16
  -3   0   0   41.40    1.17
   3   0   0   41.93    1.17
  -3   0   0   40.77    1.16
   4   0   0    0.55    0.15
   4   0   0    1.04    0.21
  -4   0   0    0.76    0.17
  -4   0   0    0.77    0.16
   4   0   0    0.78    0.15
  -5   0   0    9.93    0.48
   5   0   0    8.84    0.52
  -5   0   0    8.88    0.46
  -6   0   0    5.10    0.44
   6   0   0    5.11    0.50
  -7   0   0    0.70    0.30
   0  -1   0   -0.07    0.02
  -1  -1   0   32.29    0.85
  -1  -1   0   31.96    0.85
   1  -1   0   31.74    0.85
   1  -1   0   31.95    0.86
   1   1   0   32.64    0.86
   1   1   0   31.39    0.86
  -1   1   0   31.47    0.85
   1   1   0   31.82    0.86
  -1   1   0   32.76    0.86
   2  -1   0   17.42    0.51
  -2  -1   0   17.09    0.51
   2  -1   0   16.93    0.52
  -2  -1   0   17.60    0.51
   2  -1   0   17.47    0.51
  -2   1   0   16.68    0.51
  -2   1   0   17.18    0.52
   2   1   0   16.87    0.51
   2   1   0   17.51    0.51
   2   1   0   16.76    0.52
   3  -1   0    0.62    0.13
   3  -1   0    0.64    0.15
  -3  -1   0    0.75    0.13
  -3  -1   0    0.60    0.12
   3  -1   0    0.64    0.12
   3   1   0    0.51    0.12
  -3   1   0    0.66    0.14
   3   1   0    0.63    0.12
   3   1   0    0.60    0.16
  -3   1   0    0.89    0.14
   4  -1   0    7.42    0.34
   4  -1   0    7.35    0.39
  -4  -1   0    7.88    0.36
   4  -1   0    7.04    0.35
  -4  -1   0    6.88    0.35
  -4   1   0    7.57    0.36
   4   1   0    6.96    0.39
  -4   1   0    7.60    0.37
   5  -1   0    0.35    0.22
   5  -1   0    0.51    0.18
  -5  -1   0    0.68    0.20
  -5  -1   0    0.32    0.21
  -5   1   0    0.75    0.21
   5   1   0    0.30    0.22
  -5   1   0    0.63    0.20
  -6  -1   0    0.07    0.23
   6  -1   0    0.11    0.33
  -6   1   0    0.16    0.21
   6   1   0    0.15    0.29
  -6   1   0    0.42    0.24
  -7  -1   0    1.17    0.35
   7   1   0    1.70    0.46
  -7   1   0    1.77    0.41
   0  -2   0   20.56    0.55
   1  -2   0   96.68    2.53
   1  -2   0   97.69    2.52
  -1  -2   0   98.58    2.52
   1  -2   0   95.96    2.52
   1   2   0   96.81    2.53
  -1   2   0   96.09    2.53
  -1   2   0  100.88    2.54
  -2  -2   0    1.78    0.14
  -2  -2   0    1.61    0.13
   2  -2   0    1.91    0.16
   2  -2   0    1.76    0.15
   2  -2   0    1.80    0.15
  -2   2   0    1.91    0.14
   2   2   0    1.77    0.15
  -2   2   0    1.81    0.16
   3  -2   0   11.24    0.43
  -3  -2   0   11.62    0.40
   3  -2   0   11.74    0.41
   3  -2   0   12.08    0.40
  -3  -2   0   11.81    0.40
  -3   2   0   12.22    0.42
   3   2   0   10.44    0.42
  -3   2   0   11.56    0.43
  -4  -2   0   41.71    1.19
  -4  -2   0   40.27    1.17
   4  -2   0   41.80    1.19
   4  -2   0   39.27    1.17
   4  -2   0   40.92    1.23
   4   2   0   39.63    1.21
  -4   2   0   41.25    1.20
  -4   2   0   41.67    1.22
   5  -2   0   13.29    0.56
  -5  -2   0   13.39    0.56
   5  -2   0   12.37    0.66
  -5   2   0   12.70    0.57
   5   2   0   13.32    0.59
  -5   2   0   13.71    0.57
  -6  -2   0    2.17    0.29
   6  -2   0    1.97    0.42
  -6   2   0    1.98    0.32
   6   2   0    1.88    0.35
  -6   2   0    2.01    0.31
  -7   2   0    2.24    0.37
  -1  -3   0  149.64    3.80
   1  -3   0  148.05    3.82
   1  -3   0  146.11    3.81
   1  -3   0  148.93    3.81
   1   3   0  143.59    3.81
  -1   3   0  148.52    3.83
   2  -3   0    2.98    0.20
   2  -3   0    2.90    0.17
  -2  -3   0    2.93    0.17
   2  -3   0    2.87    0.17
  -2   3   0    2.90    0.19
  -2   3   0    3.11    0.20
   2   3   0    2.87    0.20
  -3  -3   0    0.04    0.09
   3  -3   0    0.02    0.11
   3  -3   0    0.16    0.14
   3  -3   0    0.07    0.10
  -3  -3   0    0.22    0.10
  -3   3   0   -0.12    0.12
   3   3   0    0.17    0.14
  -3   3   0    0.02    0.12
  -4  -3   0    5.81    0.32
   4  -3   0    5.66    0.30
   4  -3   0    6.04    0.37
   4  -3   0    6.13    0.32
  -4   3   0    6.39    0.36
   4   3   0    6.78    0.37
  -4   3   0    6.42    0.35
   5  -3   0    4.53    0.39
  -5  -3   0    4.96    0.35
   5  -3   0    5.35    0.36
  -5   3   0    4.34    0.37
   5   3   0    4.76    0.39
  -5   3   0    4.78    0.38
   6  -3   0    0.17    0.29
  -6  -3   0    0.10    0.21
  -6   3   0    0.00    0.23
  -6   3   0    0.10    0.23
   6   3   0    0.09    0.26
  -7   3   0    0.74    0.31
   0  -4   0    8.98    0.28
   0   4   0    7.99    0.26
   1  -4   0   37.47    1.06
  -1  -4   0   39.55    1.05
   1  -4   0   41.68    1.06
   1  -4   0   40.61    1.07
   1   4   0   40.34    1.07
  -1   4   0   39.44    1.08
   2  -4   0    0.23    0.13
  -2  -4   0    0.31    0.09
   2  -4   0    0.23    0.09
   2  -4   0    0.42    0.10
  -2   4   0    0.44    0.12
   2   4   0    0.25    0.12
  -2   4   0    0.36    0.12
   3  -4   0   71.24    1.87
  -3  -4   0   69.15    1.87
   3  -4   0   70.33    1.90
   3  -4   0   69.41    1.88
  -3   4   0   70.68    1.92
   3   4   0   70.01    1.89
  -3   4   0   67.77    1.89
   4  -4   0    6.39    0.37
   4  -4   0    6.53    0.33
  -4  -4   0    6.91    0.33
   4  -4   0    6.41    0.31
  -4   4   0    7.12    0.37
  -4   4   0    6.64    0.36
   4   4   0    6.68    0.38
   5  -4   0    1.56    0.22
   5  -4   0    1.30    0.28
  -5  -4   0    1.45    0.22
  -5   4   0    1.21    0.24
  -5   4   0    1.42    0.25
   5   4   0    1.49    0.26
  -6  -4   0    1.36    0.26
   6  -4   0    0.68    0.36
  -6   4   0    1.01    0.29
  -6   4   0    1.28    0.29
  -7   4   0    0.26    0.27
  -7   4   0   -0.01    0.30
   0  -5   0    0.17    0.09
   0  -5   0   -0.05    0.06
   0   5   0   -0.05    0.07
   1  -5   0   61.30    1.65
   1  -5   0   65.68    1.66
  -1  -5   0   61.44    1.63
   1  -5   0   62.25    1.64
   1   5   0   62.25    1.65
  -1   5   0   61.95    1.67
  -2  -5   0    1.83    0.15
   2  -5   0    1.44    0.13
   2  -5   0    1.48    0.13
   2  -5   0    1.85    0.16
  -2   5   0    1.60    0.18
  -2   5   0    1.80    0.16
   2   5   0    1.90    0.17
   3  -5   0    6.15    0.27
  -3  -5   0    6.46    0.27
   3  -5   0    6.53    0.28
   3  -5   0    6.36    0.32
  -3   5   0    6.44    0.32
  -3   5   0    6.17    0.30
   3   5   0    6.08    0.30
  -4  -5   0    9.69    0.40
   4  -5   0    9.09    0.40
   4  -5   0    9.03    0.44
   4  -5   0    9.27    0.38
  -4   5   0    9.70    0.45
   4   5   0    9.60    0.44
  -4   5   0    9.72    0.43
   5  -5   0    2.48    0.30
  -5  -5   0    1.81    0.25
   5  -5   0    2.58    0.26
  -5   5   0    2.49    0.30
   5   5   0    2.09    0.28
  -5   5   0    2.29    0.28
  -6  -5   0    0.31    0.22
   6  -5   0    0.32    0.38
  -6   5   0    0.21    0.24
  -6   5   0    0.18    0.25
   7  -5   0    0.20    0.39
  -7   5   0    0.00    0.28
  -7   5   0   -0.02    0.27
   7   5   0   -0.07    0.36
   0  -6   0   29.22    0.81
   0  -6   0   29.15    0.81
   0   6   0   29.64    0.81
   1  -6   0   57.98    1.55
   1  -6   0   59.28    1.57
   1  -6   0   58.63    1.56
  -1  -6   0   59.44    1.54
  -1   6   0   59.34    1.58
   1   6   0   58.44    1.56
   2  -6   0  137.76    3.63
  -2  -6   0  136.88    3.60
   2  -6   0  138.78    3.62
   2  -6   0  141.08    3.62
  -2   6   0  137.06    3.63
  -2   6   0  142.19    3.67
   2   6   0  138.16    3.63
  -3  -6   0   -0.12    0.10
   3  -6   0    0.02    0.13
   3  -6   0    0.06    0.10
   3  -6   0    0.04    0.10
  -3   6   0    0.02    0.13
  -3   6   0    0.03    0.13
   3   6   0    0.14    0.14
   4  -6   0    1.50    0.23
   4  -6   0    1.73    0.19
  -4  -6   0    1.54    0.19
   4  -6   0    1.33    0.17
  -4   6   0    2.05    0.23
   4   6   0    1.90    0.23
  -4   6   0    1.67    0.23
  -5  -6   0    1.48    0.23
   5  -6   0    2.13    0.24
   5  -6   0    1.26    0.31
  -5   6   0    1.44    0.26
  -5   6   0    1.61    0.28
   5   6   0    1.70    0.27
   6  -6   0    5.26    0.61
  -6   6   0    4.32    0.43
   6   6   0    3.70    0.42
  -6   6   0    4.41    0.42
  -7   6   0    0.21    0.33
  -7   6   0    0.00    0.29
   0  -7   0   -0.10    0.09
   0  -7   0    0.00    0.07
   0   7   0   -0.02    0.09
  -1  -7   0   18.23    0.51
   1  -7   0   17.55    0.53
   1  -7   0   18.16    0.54
   1  -7   0   17.54    0.52
   1   7   0   18.12    0.54
  -1   7   0   17.71    0.56
  -2  -7   0   63.27    1.69
   2  -7   0   63.94    1.73
   2  -7   0   64.97    1.71
   2  -7   0   63.74    1.71
   2   7   0   62.87    1.72
  -2   7   0   64.47    1.76
   3  -7   0    0.20    0.10
   3  -7   0    0.35    0.15
   3  -7   0    0.30    0.11
  -3  -7   0    0.35    0.11
  -3   7   0    0.51    0.16
   3   7   0    0.49    0.15
  -3   7   0    0.41    0.15
   4  -7   0   10.77    0.43
   4  -7   0   11.26    0.52
  -4  -7   0   11.75    0.43
   4  -7   0   11.85    0.45
  -4   7   0   10.74    0.49
  -4   7   0   11.27    0.51
   4   7   0   11.34    0.49
   5  -7   0    7.33    0.47
   5  -7   0    7.42    0.42
  -5  -7   0    7.01    0.40
  -5   7   0    7.49    0.47
  -5   7   0    6.41    0.45
   5   7   0    8.03    0.47
   6  -7   0    0.58    0.36
   6   7   0    0.41    0.30
  -6   7   0    0.63    0.28
  -6   7   0    0.51    0.26
   0  -8   0   89.45    2.34
   0  -8   0   86.19    2.34
   0   8   0   90.39    2.34
   1  -8   0   16.84    0.51
   1  -8   0   17.20    0.50
   1  -8   0   16.67    0.52
  -1  -8   0   16.70    0.49
  -1   8   0   16.26    0.54
   1   8   0   16.89    0.52
   2  -8   0   17.61    0.57
  -2  -8   0   17.83    0.53
   2  -8   0   18.06    0.55
   2  -8   0   18.27    0.55
   2   8   0   18.22    0.57
  -2   8   0   18.54    0.61
   3  -8   0    3.28    0.26
  -3  -8   0    3.34    0.20
   3  -8   0    3.09    0.21
   3  -8   0    3.25    0.21
  -3   8   0    3.18    0.27
  -3   8   0    2.97    0.26
   3   8   0    2.77    0.25
  -4  -8   0    5.90    0.31
   4  -8   0    5.31    0.38
   4  -8   0    5.60    0.30
   4  -8   0    5.18    0.31
  -4   8   0    5.41    0.37
   4   8   0    5.17    0.36
  -4   8   0    5.32    0.35
  -5  -8   0    1.54    0.22
   5  -8   0    1.42    0.21
   5  -8   0    1.26    0.33
   5   8   0    1.35    0.26
  -5   8   0    1.62    0.28
  -5   8   0    1.16    0.27
   6  -8   0    0.93    0.38
  -6   8   0    0.64    0.30
  -6   8   0    0.86    0.28
   0  -9   0    0.05    0.12
   0  -9   0    0.13    0.08
   0   9   0    0.16    0.12
  -1  -9   0  126.25    3.29
   1  -9   0  125.10    3.33
   1  -9   0  126.91    3.31
   1  -9   0  127.25    3.33
  -1   9   0  128.63    3.35
   1   9   0  126.01    3.32
   2  -9   0   57.33    1.59
  -2  -9   0   59.68    1.55
   2  -9   0   57.68    1.58
   2  -9   0   58.06    1.57
   2   9   0   57.93    1.58
  -2   9   0   58.74    1.64
  -3  -9   0    9.99    0.36
   3  -9   0    9.90    0.38
   3  -9   0    9.99    0.42
   3  -9   0   10.06    0.38
  -3   9   0   10.04    0.45
  -3   9   0    9.39    0.42
   3   9   0   10.13    0.41
   4  -9   0    5.76    0.31
   4  -9   0    6.33    0.39
   4  -9   0    5.85    0.34
  -4  -9   0    6.40    0.32
  -4   9   0    6.09    0.41
   4   9   0    6.33    0.38
  -4   9   0    6.80    0.40
   5  -9   0    4.52    0.40
  -5   9   0    4.87    0.40
  -5   9   0    4.43    0.43
   5   9   0    5.10    0.43
   6  -9   0    1.58    0.42
  -6   9   0    1.09    0.33
  -6   9   0    1.18    0.31
   0 -10   0   56.83    1.58
   0 -10   0   57.25    1.58
   0  10   0   60.50    1.58
   1 -10   0   52.18    1.45
   1 -10   0   51.82    1.46
   1 -10   0   54.02    1.46
   1  10   0   52.77    1.45
  -1  10   0   55.74    1.49
   2 -10   0    4.34    0.24
   2 -10   0    4.69    0.23
   2 -10   0    4.25    0.26
  -2  10   0    4.39    0.30
   2  10   0    4.44    0.27
   3 -10   0   -0.06    0.12
   3 -10   0    0.00    0.15
   3 -10   0    0.15    0.11
  -3 -10   0   -0.03    0.10
  -3  10   0    0.03    0.16
   3  10   0    0.25    0.16
  -3  10   0    0.29    0.18
  -4 -10   0    5.58    0.32
   4 -10   0    5.14    0.33
   4 -10   0    5.23    0.41
   4  10   0    5.19    0.38
  -4  10   0    5.76    0.38
  -4  10   0    5.57    0.40
   5 -10   0    0.61    0.30
  -5  10   0    0.49    0.25
   5  10   0    0.87    0.31
  -5  10   0    0.89    0.26
   6 -10   0    8.42    0.63
  -6  10   0    8.06    0.61
   6  10   0    7.48    0.67
  -6  10   0    7.28    0.57
   0 -11   0    0.22    0.09
   0 -11   0    0.24    0.13
   0  11   0    0.23    0.14
   1 -11   0    9.58    0.35
   1 -11   0    9.73    0.38
   1 -11   0    9.12    0.37
  -1  11   0    9.91    0.41
   2 -11   0   64.47    1.74
   2 -11   0   63.78    1.73
   2 -11   0   63.81    1.75
  -2  11   0   62.96    1.79
   2  11   0   62.89    1.73
   3 -11   0    2.85    0.23
   3 -11   0    3.10    0.27
   3 -11   0    2.75    0.23
  -3  11   0    2.22    0.24
   3  11   0    2.91    0.26
  -3  11   0    2.47    0.27
   4 -11   0   11.35    0.54
   4 -11   0   12.08    0.48
  -4 -11   0   12.63    0.49
  -4  11   0   11.44    0.57
  -4  11   0   10.83    0.53
   4  11   0   11.71    0.54
   5 -11   0    2.21    0.34
   5  11   0    2.04    0.30
  -5  11   0    2.29    0.34
  -5  11   0    2.35    0.32
   6 -11   0    1.14    0.34
  -6  11   0    0.80    0.31
  -6  11   0    0.18    0.28
   6  11   0    0.56    0.30
   0 -12   0   26.89    0.82
   0 -12   0   27.81    0.83
   0  12   0   29.24    0.84
   1 -12   0   19.53    0.62
   1 -12   0   19.43    0.64
   1 -12   0   20.39    0.65
  -1  12   0   21.66    0.68
   2 -12   0    3.39    0.26
   2 -12   0    2.78    0.21
   2 -12   0    3.01    0.23
   2  12   0    3.29    0.26
  -2  12   0    2.83    0.27
   3 -12   0   65.36    1.82
   3 -12   0   66.25    1.85
   3 -12   0   66.89    1.81
   3  12   0   65.80    1.83
  -3  12   0   67.02    1.86
  -3  12   0   64.28    1.90
   4 -12   0    5.23    0.40
   4 -12   0    5.35    0.33
  -4  12   0    4.48    0.41
   4  12   0    4.74    0.38
  -4  12   0    4.59    0.39
   5 -12   0    1.38    0.29
   5  12   0    1.40    0.31
  -5  12   0    0.78    0.28
  -5  12   0    1.17    0.31
   6 -12   0    0.86    0.38
  -6  12   0    0.92    0.33
  -6  12   0    0.73    0.33
   6  12   0    0.95    0.41
   0 -13   0    0.15    0.13
   0 -13   0    0.14    0.10
   0  13   0    0.28    0.15
   1 -13   0    1.57    0.18
   1 -13   0    1.27    0.16
   1 -13   0    1.68    0.16
  -1  13   0    1.36    0.20
   2 -13   0    1.05    0.16
   2 -13   0    1.29    0.18
   2 -13   0    1.12    0.15
   2  13   0    1.12    0.19
  -2  13   0    1.32    0.23
   3 -13   0    2.74    0.25
   3 -13   0    2.57    0.26
   3 -13   0    2.60    0.24
  -3  13   0    2.33    0.29
   3  13   0    2.75    0.25
  -3  13   0    2.44    0.26
   4 -13   0    2.94    0.32
   4 -13   0    2.62    0.24
  -4  13   0    2.90    0.35
   4  13   0    2.85    0.30
  -4  13   0    2.82    0.31
   5 -13   0    0.38    0.25
  -5  13   0    0.11    0.26
  -5  13   0    0.19    0.25
   5  13   0   -0.08    0.30
   6 -13   0   -0.11    0.32
  -6  13   0    0.05    0.30
   6  13   0    0.33    0.39
  -6  13   0   -0.04    0.29
   0 -14   0   35.06    1.05
   0 -14   0   34.06    1.04
   0  14   0   38.71    1.07
  -1 -14   0   11.04    0.44
   1 -14   0   10.71    0.44
   1 -14   0   10.91    0.42
   1 -14   0   10.64    0.44
  -1  14   0   12.21    0.49
   2 -14   0   24.00    0.74
   2 -14   0   23.68    0.77
   2 -14   0   23.96    0.76
  -2  14   0   23.40    0.82
   2  14   0   22.88    0.75
   3 -14   0    0.46    0.15
   3 -14   0    0.52    0.15
   3 -14   0    0.57    0.20
  -3  14   0    0.84    0.25
   3  14   0    0.72    0.21
  -3  14   0    0.90    0.22
   4 -14   0    6.62    0.46
  -4  14   0    6.18    0.45
   4  14   0    6.51    0.45
  -4  14   0    6.14    0.48
   5 -14   0    3.42    0.41
  -5  14   0    3.22    0.39
   5  14   0    3.47    0.39
  -5  14   0    3.16    0.39
   6 -14   0    0.41    0.37
  -6  14   0    0.29    0.32
  -6  14   0    0.78    0.34
   0 -15   0   -0.02    0.15
   0 -15   0    0.32    0.12
   0  15   0    0.12    0.17
   1 -15   0   30.67    0.95
  -1 -15   0   30.60    0.94
   1 -15   0   30.67    0.94
   1 -15   0   30.04    0.92
  -1  15   0   31.70    0.98
   2 -15   0   14.58    0.52
   2 -15   0   14.92    0.57
   2 -15   0   15.94    0.56
  -2  15   0   13.98    0.62
   3 -15   0    1.65    0.21
   3 -15   0    1.79    0.20
   3 -15   0    2.15    0.26
   3  15   0    2.26    0.25
  -3  15   0    1.75    0.30
  -3  15   0    1.68    0.26
   4 -15   0    0.11    0.22
  -4  15   0   -0.06    0.25
  -4  15   0   -0.37    0.21
   4  15   0    0.09    0.22
   5 -15   0    0.83    0.34
  -5  15   0    1.21    0.33
   5  15   0    0.84    0.31
  -5  15   0    0.68    0.31
   6 -15   0    0.12    0.29
  -6  15   0    0.10    0.33
  -6  15   0   -0.23    0.31
   0 -16   0   50.10    1.45
   0 -16   0   50.03    1.45
   0  16   0   52.97    1.47
   1 -16   0    2.89    0.26
  -1 -16   0    2.22    0.23
   1 -16   0    2.09    0.21
  -1 -16   0    2.31    0.22
   1 -16   0    2.74    0.25
  -1  16   0    2.91    0.30
   2 -16   0    2.03    0.20
   2 -16   0    1.94    0.22
   2 -16   0    2.13    0.24
  -2  16   0    1.78    0.29
   3 -16   0   10.81    0.46
   3 -16   0   10.74    0.49
   3 -16   0   10.55    0.44
  -3  16   0    8.88    0.55
  -3  16   0    9.62    0.51
   4 -16   0    5.53    0.45
  -4  16   0    5.30    0.46
  -4  16   0    5.42    0.49
   5 -16   0    0.31    0.27
  -5  16   0    0.91    0.33
  -5  16   0    0.49    0.30
   5  16   0    0.03    0.28
   0 -17   0    0.56    0.19
   0 -17   0    0.56    0.15
   0  17   0    0.34    0.20
  -1 -17   0    1.63    0.21
   1 -17   0    2.00    0.23
   1 -17   0    1.61    0.20
  -1 -17   0    1.82    0.23
   1 -17   0    1.82    0.23
  -1  17   0    1.67    0.28
   2 -17   0    0.04    0.16
   2 -17   0    0.16    0.19
   2 -17   0    0.41    0.16
  -2  17   0    0.17    0.24
   3 -17   0    0.36    0.22
   3 -17   0   -0.01    0.16
   3 -17   0    0.40    0.16
  -3  17   0    0.43    0.26
  -3  17   0    0.34    0.23
   4 -17   0    0.95    0.27
  -4  17   0    0.91    0.28
  -4  17   0    1.02    0.32
   5 -17   0    0.14    0.28
  -5  17   0   -0.02    0.29
  -5  17   0    0.57    0.32
   0 -18   0   36.74    1.13
   0 -18   0   36.85    1.14
   0  18   0   39.21    1.16
   1 -18   0    7.78    0.39
   1 -18   0    7.45    0.42
   1 -18   0    8.23    0.43
  -1 -18   0    7.54    0.41
  -1 -18   0    7.34    0.40
  -1  18   0    7.11    0.46
   2 -18   0   18.43    0.69
   2 -18   0   18.86    0.65
   2 -18   0   18.08    0.68
  -2  18   0   17.71    0.75
   3 -18   0   13.71    0.55
   3 -18   0   14.04    0.63
   3 -18   0   14.73    0.58
  -3  18   0   13.51    0.68
  -3  18   0   14.21    0.63
   4 -18   0    0.02    0.25
  -4  18   0   -0.01    0.28
  -4  18   0   -0.15    0.25
   5 -18   0    3.73    0.44
  -5  18   0    4.69    0.50
  -5  18   0    3.90    0.44
   0 -19   0    0.09    0.21
   0 -19   0    0.38    0.19
   0 -19   0    0.40    0.16
   0  19   0   -0.03    0.21
   1 -19   0   12.95    0.56
  -1 -19   0   13.33    0.55
  -1 -19   0   12.97    0.56
   1 -19   0   13.26    0.53
   1 -19   0   12.98    0.56
  -1  19   0   12.54    0.60
   2 -19   0    0.14    0.15
   2 -19   0    0.01    0.20
  -2 -19   0    0.06    0.21
   2 -19   0    0.11    0.19
  -2  19   0   -0.07    0.25
   3 -19   0    0.36    0.28
   3 -19   0    0.27    0.24
  -3  19   0    0.13    0.24
  -3  19   0    0.48    0.27
   4 -19   0    1.10    0.30
  -4  19   0    1.12    0.35
  -4  19   0    0.75    0.29
   5 -19   0    2.23    0.40
  -5  19   0    2.64    0.44
  -5  19   0    2.76    0.40
   0 -20   0    7.63    0.43
   0 -20   0    7.64    0.40
   0 -20   0    7.07    0.46
   0  20   0    7.03    0.44
   1 -20   0    2.66    0.28
   1 -20   0    1.87    0.27
  -1 -20   0    2.21    0.28
  -1 -20   0    2.22    0.26
   1 -20   0    1.82    0.23
  -1  20   0    2.03    0.31
  -2 -20   0    0.25    0.21
   2 -20   0    0.55    0.21
  -2 -20   0    0.72    0.25
   2 -20   0    0.60    0.23
   2 -20   0    0.63    0.18
  -2  20   0    0.87    0.29
   3 -20   0    4.32    0.38
  -3  20   0    4.17    0.43
  -3  20   0    3.27    0.35
   4 -20   0    2.87    0.37
  -4  20   0    3.00    0.38
  -4  20   0    3.41    0.44
   0 -21   0   -0.13    0.21
   0 -21   0   -0.07    0.20
   0 -21   0   -0.15    0.15
  -1 -21   0    9.36    0.47
   1 -21   0    9.18    0.50
   1 -21   0    9.57    0.46
   1 -21   0    8.81    0.49
  -1 -21   0    8.88    0.49
  -1  21   0    8.11    0.53
  -2 -21   0    3.18    0.34
   2 -21   0    3.12    0.32
  -2 -21   0    3.16    0.32
   2 -21   0    3.09    0.27
   2 -21   0    2.70    0.32
  -2  21   0    2.79    0.37
   3 -21   0    5.81    0.45
  -3  21   0    5.49    0.46
  -3  21   0    4.33    0.44
   4 -21   0   16.95    0.77
  -4  21   0   14.50    0.80
  -4  21   0   15.35    0.74
   0 -22   0    0.57    0.19
   0 -22   0    0.44    0.24
   0 -22   0   -0.01    0.22
  -1 -22   0    1.28    0.27
   1 -22   0    1.32    0.25
   1 -22   0    0.76    0.20
   1 -22   0    0.62    0.25
  -1 -22   0    0.71    0.21
  -1  22   0    1.04    0.29
  -2 -22   0    0.90    0.28
   2 -22   0    0.59    0.26
  -2 -22   0    0.36    0.22
   2 -22   0    0.88    0.20
   2 -22   0    1.01    0.24
  -2  22   0    0.71    0.30
   3 -22   0    0.99    0.27
  -3 -22   0    0.92    0.30
  -3  22   0    0.72    0.32
  -3  22   0    0.86    0.28
   4 -22   0    0.12    0.26
  -4  22   0    0.89    0.36
  -4  22   0    0.14    0.28
   0 -23   0   -0.18    0.23
   0 -23   0   -0.23    0.22
   0 -23   0    0.19    0.18
   1 -23   0   16.71    0.71
   1 -23   0   15.85    0.68
  -1 -23   0   18.01    0.69
   1 -23   0   15.94    0.64
  -1 -23   0   15.86    0.69
  -1  23   0   14.37    0.71
   2 -23   0    4.39    0.37
  -2 -23   0    4.54    0.40
   2 -23   0    4.14    0.39
   2 -23   0    4.86    0.42
  -2 -23   0    5.22    0.44
  -2  23   0    4.51    0.45
  -3 -23   0    1.46    0.31
   3 -23   0    1.63    0.31
  -3 -23   0    2.19    0.36
  -3  23   0    2.28    0.40
  -3  23   0    2.38    0.34
   0 -24   0    1.57    0.25
   0 -24   0    2.05    0.31
   0 -24   0    1.51    0.29
  -1 -24   0    0.82    0.27
   1 -24   0    1.63    0.28
  -1 -24   0    1.02    0.24
   1 -24   0    0.78    0.21
   1 -24   0    0.30    0.26
  -1 -24   0   -0.48    0.28
   2 -24   0    0.44    0.26
   2 -24   0    0.70    0.25
  -2 -24   0    0.12    0.23
  -2 -24   0    0.03    0.27
  -2  24   0    0.37    0.29
  -3 -24   0    0.18    0.31
   3 -24   0    0.21    0.26
  -3 -24   0   -0.17    0.26
  -3  24   0   -0.06    0.31
  -3  24   0   -0.25    0.26
   0 -25   0    0.22    0.20
   0 -25   0    0.08    0.25
   0 -25   0    0.12    0.24
   1 -25   0    1.48    0.28
   1 -25   0    1.10    0.23
  -1 -25   0    0.22    0.31
   1 -25   0    0.83    0.29
  -1 -25   0    0.86    0.23
  -1 -25   0    1.28    0.30
  -2 -25   0    6.89    0.55
   2 -25   0    6.70    0.55
  -2 -25   0    5.94    0.48
   2 -25   0    7.04    0.51
  -2  25   0    4.67    0.48
  -3 -25   0    0.41    0.32
  -3 -25   0    0.42    0.30
   3 -25   0    0.08    0.29
  -3  25   0    0.35    0.28
   0 -26   0    0.98    0.28
   0 -26   0    0.93    0.30
   0 -26   0    1.10    0.26
  -1 -26   0   -0.33    0.28
   1 -26   0    1.26    0.29
   1 -26   0    1.12    0.24
   1 -26   0    0.86    0.29
  -1 -26   0    0.75    0.24
  -1 -26   0    1.03    0.30
   2 -26   0    2.61    0.36
  -2 -26   0    2.14    0.33
  -2 -26   0    3.31    0.41
   0 -27   0   -0.13    0.21
   0 -27   0    0.03    0.25
   0 -27   0   -0.61    0.26
  -1 -27   0   -0.47    0.26
   1 -27   0    0.09    0.28
   1 -27   0    0.73    0.28
  -1 -27   0    0.12    0.29
  -1 -27   0   -0.12    0.21
   1 -27   0    0.65    0.26
   6   0  -1   -0.03    0.24
  -6   0   1    0.05    0.21
  -6   0   1   -0.06    0.22
   5   0  -1    0.19    0.18
  -5   0   1   -0.29    0.16
   5   0  -1   -0.21    0.17
  -5   0   1   -0.12    0.16
   5   0  -1    0.06    0.25
  -4   0   1   -0.04    0.11
   4   0  -1    0.31    0.15
   4   0  -1   -0.14    0.13
  -4   0   1   -0.06    0.13
   4   0  -1    0.03    0.16
  -3   0   1    0.07    0.10
   3   0  -1    0.02    0.11
   3   0  -1    0.20    0.14
  -3   0   1   -0.03    0.09
   3   0  -1   -0.06    0.12
   2   0  -1   -0.13    0.08
  -2   0   1   -0.04    0.07
  -2   0   1    0.00    0.08
   2   0  -1    0.01    0.10
   1   0  -1   -0.02    0.07
   1   0  -1    0.00    0.08
  -1   0   1    0.06    0.05
   0   0  -1   -0.12    0.04
   0   0  -1   -0.05    0.03
   0   0  -1   -0.08    0.04
  -1   0  -1   -0.11    0.08
   1   0   1   -0.10    0.09
  -2   0  -1    0.08    0.11
  -2   0  -1   -0.03    0.10
   2   0   1    0.05    0.13
  -3   0  -1   -0.12    0.11
   3   0   1    0.07    0.14
  -3   0  -1    0.01    0.12
  -4   0  -1    0.10    0.15
  -4   0  -1   -0.15    0.15
   4   0   1   -0.13    0.18
   5   0   1   -0.17    0.26
  -5   0  -1    0.07    0.20
  -6   0  -1   -0.10    0.23
   6   0   1   -0.05    0.28
  -7   0  -1    0.05    0.28
  -7   1   1   -0.13    0.27
   7   1  -1   -0.04    0.28
   6  -1  -1    0.38    0.22
   6  -1  -1    0.29    0.29
  -6  -1   1    0.24    0.20
  -6   1   1    0.43    0.21
  -6   1   1    0.23    0.23
   6   1  -1    0.49    0.33
  -5  -1   1    5.15    0.33
   5  -1  -1    4.13    0.33
   5  -1  -1    4.60    0.39
   5  -1  -1    4.53    0.37
  -5  -1   1    4.44    0.32
  -5   1   1    4.34    0.33
   5   1  -1    4.53    0.40
   5   1  -1    4.97    0.37
   5   1  -1    4.79    0.37
  -5   1   1    4.14    0.34
   4  -1  -1   22.40    0.73
  -4  -1   1   23.35    0.72
   4  -1  -1   22.69    0.73
   4  -1  -1   21.92    0.74
  -4  -1   1   23.10    0.70
   4   1  -1   21.91    0.74
   4   1  -1   22.09    0.73
  -4   1   1   21.82    0.71
   4   1  -1   22.23    0.74
  -4   1   1   22.39    0.72
   3  -1  -1   24.02    0.72
  -3  -1   1   23.77    0.71
  -3  -1   1   23.65    0.70
   3  -1  -1   24.85    0.73
   3  -1  -1   24.64    0.74
   3   1  -1   24.24    0.73
  -3   1   1   23.75    0.71
  -3   1   1   24.32    0.73
   3   1  -1   23.89    0.74
   3   1  -1   23.34    0.71
  -2  -1   1   33.76    0.90
   2  -1  -1   33.22    0.93
  -2  -1   1   33.62    0.90
   2  -1  -1   33.23    0.92
   2   1  -1   32.90    0.93
  -2   1   1   31.86    0.91
   2   1  -1   32.77    0.92
   1  -1  -1   21.08    0.58
   1  -1  -1   21.04    0.58
   1   1  -1   20.14    0.57
   1   1  -1   20.87    0.59
  -1   1   1   19.70    0.57
   0  -1  -1    2.60    0.12
   0  -1  -1    2.58    0.10
   0  -1   1    2.71    0.11
   0  -1  -1    2.53    0.11
   0   1  -1    2.59    0.11
   0   1  -1    2.47    0.11
   1  -1   1  101.71    2.64
  -1  -1  -1  102.23    2.64
  -1   1  -1  105.59    2.66
   1   1   1   99.07    2.64
  -1   1  -1   99.41    2.64
   2  -1   1   12.65    0.37
   2  -1   1   11.56    0.41
  -2  -1  -1   11.66    0.40
  -2   1  -1   11.50    0.40
   2   1   1   11.81    0.41
  -2   1  -1   12.32    0.41
  -3  -1  -1    5.40    0.28
   3  -1   1    5.55    0.30
  -3   1  -1    5.80    0.30
  -3   1  -1    5.45    0.28
   3   1   1    5.81    0.31
   4  -1   1    0.82    0.21
  -4  -1  -1    1.21    0.20
  -4   1  -1    1.15    0.20
  -4   1  -1    1.24    0.20
   4   1   1    1.05    0.22
  -5  -1  -1    7.19    0.48
   5  -1   1    6.41    0.57
   5   1   1    7.78    0.48
  -5   1  -1    8.22    0.46
  -6  -1  -1    0.00    0.22
   6   1   1   -0.18    0.35
  -6   1  -1   -0.33    0.23
  -7  -1  -1    3.68    0.44
  -7   1  -1    3.18    0.42
   7   2  -1    1.95    0.44
  -7   2   1    1.86    0.37
   6  -2  -1    2.43    0.32
  -6  -2   1    2.01    0.28
   6  -2  -1    2.12    0.37
  -6   2   1    1.87    0.30
  -6   2   1    2.07    0.30
   6   2  -1    2.52    0.39
  -5  -2   1   16.75    0.62
   5  -2  -1   17.65    0.69
   5  -2  -1   16.44    0.66
  -5  -2   1   16.69    0.62
   5  -2  -1   17.29    0.66
   5   2  -1   16.42    0.65
   5   2  -1   17.60    0.66
  -5   2   1   17.09    0.66
  -5   2   1   16.58    0.63
  -4  -2   1    0.01    0.11
   4  -2  -1    0.10    0.14
   4  -2  -1   -0.04    0.13
   4  -2  -1    0.14    0.17
  -4  -2   1    0.02    0.12
  -4   2   1    0.04    0.13
   4   2  -1    0.07    0.14
   4   2  -1    0.12    0.15
  -4   2   1    0.15    0.14
   4   2  -1    0.14    0.16
  -3  -2   1   12.01    0.40
  -3  -2   1   12.21    0.40
   3  -2  -1   12.46    0.43
   3  -2  -1   12.22    0.44
   3  -2  -1   12.62    0.44
   3   2  -1   12.83    0.44
  -3   2   1   12.44    0.44
   3   2  -1   12.49    0.45
  -3   2   1   11.86    0.42
  -2  -2   1   13.76    0.39
   2  -2  -1   13.43    0.43
   2  -2  -1   13.02    0.43
   2  -2  -1   13.22    0.42
   2   2  -1   12.90    0.44
  -2   2   1   13.54    0.43
   2   2  -1   13.88    0.44
   1  -2  -1    2.13    0.15
   1  -2  -1    2.05    0.14
  -1   2   1    2.15    0.14
   1   2  -1    1.88    0.16
   1   2  -1    2.12    0.14
   0  -2  -1    0.00    0.05
   0  -2  -1    0.04    0.07
   0  -2  -1    0.02    0.05
   0   2   1    0.03    0.06
   0   2  -1    0.09    0.04
   0   2  -1    0.03    0.05
   0   2  -1    0.14    0.05
   1  -2   1   10.76    0.34
  -1  -2  -1   10.91    0.34
   1   2   1   10.68    0.35
  -1   2  -1   10.90    0.34
  -1   2  -1   10.64    0.35
   2  -2   1   13.78    0.46
  -2  -2  -1   14.16    0.45
   2  -2   1   14.78    0.42
  -2   2  -1   13.77    0.46
   2   2   1   14.54    0.47
  -2   2  -1   14.13    0.47
  -3  -2  -1   20.02    0.64
   3  -2   1   20.64    0.61
   3  -2   1   20.18    0.66
   3   2   1   20.57    0.65
  -3   2  -1   20.21    0.65
  -3   2  -1   20.77    0.66
  -4  -2  -1    0.20    0.16
   4  -2   1   -0.05    0.19
  -4   2  -1    0.15    0.17
  -4   2  -1    0.11    0.17
   4   2   1    0.16    0.18
  -5  -2  -1    0.86    0.22
   5  -2   1    1.04    0.27
  -5   2  -1    0.98    0.24
  -5   2  -1    0.92    0.24
   5   2   1    0.86    0.29
  -6  -2  -1    0.70    0.25
   6  -2   1    0.03    0.31
  -6   2  -1   -0.14    0.24
  -7  -2  -1    0.66    0.36
   7  -2   1    1.46    0.48
  -7   2  -1    0.82    0.34
  -7   3   1    2.77    0.38
   6  -3  -1    0.62    0.22
  -6  -3   1    0.64    0.22
   6  -3  -1    0.39    0.28
  -6   3   1    0.81    0.27
   6   3  -1    0.46    0.32
  -6   3   1    0.70    0.24
  -5  -3   1    3.82    0.30
  -5  -3   1    3.40    0.29
   5  -3  -1    3.97    0.35
   5  -3  -1    3.66    0.33
   5  -3  -1    3.71    0.33
   5   3  -1    3.53    0.31
  -5   3   1    3.85    0.32
  -5   3   1    3.64    0.34
   4  -3  -1   10.43    0.43
   4  -3  -1   10.60    0.45
  -4  -3   1   10.27    0.39
   4  -3  -1   10.24    0.43
   4   3  -1    9.88    0.43
   4   3  -1   10.57    0.43
  -4   3   1   10.48    0.42
  -4   3   1    9.96    0.44
   4   3  -1   10.55    0.45
   3  -3  -1    1.38    0.16
   3  -3  -1    1.67    0.16
   3  -3  -1    1.87    0.18
  -3  -3   1    1.60    0.14
   3   3  -1    1.31    0.15
  -3   3   1    1.14    0.15
   3   3  -1    1.59    0.17
  -3   3   1    1.63    0.16
   2  -3  -1  103.56    2.76
   2  -3  -1  105.50    2.77
   2  -3  -1  107.16    2.77
  -2   3   1  105.10    2.78
   2   3  -1  106.68    2.77
   2   3  -1  103.94    2.78
   1  -3  -1  115.66    3.01
   1  -3  -1  117.10    3.03
   1  -3  -1  119.38    3.02
   1   3  -1  115.22    3.03
  -1   3   1  113.61    3.03
   1   3  -1  116.99    3.02
   0  -3  -1    6.16    0.21
   0  -3  -1    5.94    0.21
   0  -3  -1    6.01    0.20
   0  -3  -1    5.85    0.21
   0   3   1    6.09    0.22
   0   3  -1    6.08    0.21
   0   3  -1    5.72    0.19
   1  -3   1  109.14    2.82
  -1  -3  -1  106.83    2.82
  -1   3  -1  107.39    2.82
   1   3   1  107.61    2.83
  -1   3  -1  111.59    2.84
   2  -3   1  133.55    3.39
  -2  -3  -1  133.81    3.42
   2  -3   1  127.52    3.43
  -2   3  -1  130.46    3.43
  -2   3  -1  132.37    3.45
   2   3   1  128.06    3.43
  -3  -3  -1    8.69    0.35
   3  -3   1    8.71    0.38
   3  -3   1    8.50    0.32
   3   3   1    9.12    0.37
  -3   3  -1    8.68    0.36
  -3   3  -1    8.67    0.38
   4  -3   1   87.83    2.51
   4  -3   1   88.22    2.43
  -4  -3  -1   89.84    2.47
  -4   3  -1   92.55    2.51
   4   3   1   91.97    2.50
  -4   3  -1   91.05    2.49
  -5  -3  -1    3.56    0.32
   5  -3   1    4.12    0.37
   5   3   1    3.46    0.34
  -5   3  -1    3.70    0.35
  -5   3  -1    3.13    0.33
  -6  -3  -1    3.26    0.40
   6  -3   1    2.52    0.49
  -6   3  -1    2.52    0.36
   6   3   1    3.31    0.43
  -7   4   1    0.13    0.31
   6  -4  -1    1.21    0.26
   6  -4  -1    1.47    0.32
  -6   4   1    0.75    0.26
  -6   4   1    1.15    0.27
   6   4  -1    1.42    0.35
  -5  -4   1   44.16    1.28
   5  -4  -1   40.82    1.36
   5  -4  -1   41.29    1.31
   5  -4  -1   44.64    1.32
  -5   4   1   42.86    1.34
   5   4  -1   44.08    1.31
  -5   4   1   43.67    1.31
   4  -4  -1   16.49    0.58
   4  -4  -1   16.33    0.60
   4  -4  -1   16.55    0.59
  -4  -4   1   16.30    0.54
  -4   4   1   15.71    0.58
  -4   4   1   17.28    0.61
   4   4  -1   17.23    0.58
   3  -4  -1   86.71    2.29
  -3  -4   1   83.78    2.24
   3  -4  -1   82.79    2.29
   3  -4  -1   86.12    2.29
   3   4  -1   83.38    2.31
  -3   4   1   88.35    2.31
  -3   4   1   85.68    2.28
   3   4  -1   84.88    2.29
   2  -4  -1    0.18    0.10
   2  -4  -1    0.50    0.12
   2  -4  -1    0.43    0.10
   2   4  -1    0.30    0.10
   2   4  -1    0.32    0.12
  -2   4   1    0.41    0.11
   1  -4  -1  115.36    2.98
   1  -4  -1  115.61    2.99
   1  -4  -1  113.39    2.99
  -1   4   1  114.41    3.00
   0  -4  -1   62.05    1.66
   0  -4  -1   63.78    1.66
   0  -4  -1   64.44    1.66
   0  -4  -1   63.99    1.67
   0   4  -1   60.01    1.64
   0   4  -1   64.32    1.66
   0   4   1   63.64    1.66
   1  -4   1   -0.04    0.09
  -1  -4  -1    0.00    0.08
   1   4   1    0.16    0.11
  -1   4  -1    0.01    0.09
  -1   4  -1    0.13    0.10
   2  -4   1   19.48    0.61
  -2  -4  -1   20.86    0.60
   2  -4   1   19.83    0.56
   2   4   1   19.46    0.62
  -2   4  -1   20.63    0.64
  -2   4  -1   20.36    0.61
   3  -4   1   22.41    0.65
  -3  -4  -1   22.49    0.68
   3  -4   1   21.52    0.71
  -3   4  -1   22.02    0.72
   3   4   1   22.24    0.70
  -3   4  -1   22.44    0.70
  -4  -4  -1    8.80    0.43
   4  -4   1    9.24    0.38
   4  -4   1   10.18    0.46
  -4   4  -1    9.11    0.45
  -4   4  -1    9.53    0.45
   4   4   1    9.89    0.47
   5  -4   1    2.04    0.36
  -5  -4  -1    1.57    0.24
  -5   4  -1    1.25    0.26
   5   4   1    1.59    0.29
  -5   4  -1    1.36    0.26
   6  -4   1    2.66    0.51
  -6  -4  -1    2.82    0.34
  -6   4  -1    2.33    0.36
  -6   4  -1    2.68    0.36
   6   4   1    2.57    0.46
  -7   5   1    0.65    0.30
  -7   5   1    0.87    0.32
   6  -5  -1    2.57    0.31
   6  -5  -1    2.71    0.42
  -6   5   1    2.80    0.36
  -6   5   1    3.02    0.37
   6   5  -1    2.32    0.36
  -5  -5   1   26.23    0.86
   5  -5  -1   28.93    0.92
   5  -5  -1   26.86    0.89
   5  -5  -1   26.51    0.94
  -5   5   1   26.22    0.93
   5   5  -1   26.92    0.91
  -5   5   1   26.34    0.90
   4  -5  -1    0.45    0.17
   4  -5  -1    0.47    0.15
   4  -5  -1    0.41    0.16
  -4  -5   1    0.41    0.13
  -4   5   1    0.44    0.17
  -4   5   1    0.72    0.18
   3  -5  -1   -0.12    0.11
   3  -5  -1    0.26    0.14
   3  -5  -1    0.18    0.11
  -3   5   1   -0.13    0.13
  -3   5   1   -0.01    0.12
   2  -5  -1   79.27    2.11
   2  -5  -1   80.53    2.12
   2  -5  -1   79.82    2.11
  -2   5   1   78.21    2.14
   1  -5  -1    9.84    0.32
   1  -5  -1   10.29    0.33
   1  -5  -1    9.49    0.33
  -1   5   1    9.76    0.35
   0  -5  -1   51.73    1.36
   0  -5  -1   52.20    1.35
   0  -5  -1   49.81    1.35
   0  -5  -1   49.63    1.35
   0   5  -1   52.57    1.34
   0   5   1   51.12    1.35
   0   5   1   49.39    1.36
   0   5  -1   49.33    1.33
  -1  -5  -1    6.87    0.26
   1  -5   1    7.03    0.22
   1  -5   1    7.53    0.23
   1  -5   1    7.67    0.27
  -1   5  -1    7.23    0.29
   1   5   1    7.35    0.28
  -1   5  -1    7.15    0.27
   2  -5   1    0.38    0.09
  -2  -5  -1    0.51    0.12
   2  -5   1    0.73    0.14
  -2   5  -1    0.63    0.14
   2   5   1    0.53    0.15
  -2   5  -1    0.54    0.15
  -3  -5  -1    0.61    0.13
   3  -5   1    0.44    0.10
   3  -5   1    0.41    0.15
  -3   5  -1    0.24    0.14
  -3   5  -1    0.25    0.14
   3   5   1    0.34    0.16
   4  -5   1    0.61    0.14
  -4  -5  -1    0.71    0.18
   4  -5   1    0.59    0.20
  -4   5  -1    0.36    0.19
   4   5   1    0.61    0.21
  -4   5  -1    0.57    0.19
   5  -5   1   15.28    0.76
  -5  -5  -1   16.84    0.68
  -5   5  -1   15.78    0.67
   5   5   1   16.25    0.74
  -5   5  -1   16.12    0.69
  -6  -5  -1    0.09    0.24
  -6   5  -1    0.20    0.25
  -6   5  -1   -0.20    0.25
   7  -6  -1    2.15    0.48
  -7   6   1    1.04    0.33
  -7   6   1    1.05    0.32
   6  -6  -1   12.43    0.62
  -6   6   1   12.63    0.65
  -6   6   1   11.57    0.61
   5  -6  -1    1.45    0.22
   5  -6  -1    1.03    0.25
  -5  -6   1    0.71    0.18
   5  -6  -1    1.46    0.22
  -5   6   1    0.91    0.24
  -5   6   1    1.13    0.23
   4  -6  -1    2.85    0.26
  -4  -6   1    3.37    0.22
   4  -6  -1    3.77    0.28
   4  -6  -1    3.83    0.30
  -4   6   1    3.42    0.29
  -4   6   1    3.90    0.31
   3  -6  -1   54.58    1.52
   3  -6  -1   54.57    1.51
   3  -6  -1   53.95    1.51
  -3   6   1   55.79    1.55
   2  -6  -1    7.19    0.30
   2  -6  -1    7.33    0.30
   2  -6  -1    6.85    0.29
  -2   6   1    7.41    0.33
   1  -6  -1    6.60    0.26
   1  -6  -1    6.45    0.26
   1  -6  -1    6.81    0.25
  -1   6   1    6.93    0.29
   0  -6  -1  100.05    2.68
   0  -6  -1  101.10    2.67
   0  -6  -1  101.61    2.68
   0  -6  -1  105.38    2.70
   0   6   1  100.23    2.68
   0   6  -1  105.04    2.67
   0   6   1  104.12    2.68
  -1  -6  -1   70.77    1.88
   1  -6   1   70.17    1.86
   1  -6   1   74.83    1.87
   1  -6   1   74.42    1.89
  -1   6  -1   72.57    1.91
   1   6   1   69.43    1.89
  -1   6  -1   68.48    1.89
   1   6   1   69.97    1.90
  -2  -6  -1   64.38    1.77
   2  -6   1   65.56    1.79
   2  -6   1   67.36    1.75
  -2   6  -1   67.71    1.79
   2   6   1   65.66    1.79
  -2   6  -1   67.07    1.82
  -3  -6  -1   31.29    0.93
   3  -6   1   31.24    0.97
   3  -6   1   31.87    0.90
  -3   6  -1   34.43    1.00
  -3   6  -1   32.14    0.96
   3   6   1   31.90    0.95
   4  -6   1    5.57    0.38
   4  -6   1    5.54    0.29
  -4  -6  -1    5.76    0.33
   4   6   1    5.37    0.39
  -4   6  -1    5.93    0.37
  -4   6  -1    5.37    0.37
   5  -6   1   24.85    1.03
  -5  -6  -1   25.00    0.86
  -5   6  -1   24.75    0.92
   5   6   1   26.24    0.92
  -5   6  -1   23.48    0.92
  -6  -6  -1    1.57    0.29
   6  -6   1    1.56    0.40
   6   6   1    1.03    0.43
  -6   6  -1    1.69    0.35
  -6   6  -1    1.35    0.33
   7  -7  -1    0.77    0.39
  -7   7   1    0.34    0.30
  -7   7   1    0.72    0.31
   6  -7  -1    1.93    0.35
   6  -7  -1    2.30    0.29
   6   7  -1    1.98    0.34
  -6   7   1    2.17    0.34
  -6   7   1    2.25    0.34
   5  -7  -1    0.48    0.20
   5  -7  -1    0.12    0.25
   5  -7  -1    0.95    0.21
  -5   7   1    0.39    0.22
  -5   7   1    0.65    0.23
   4  -7  -1    1.11    0.21
   4  -7  -1    1.17    0.18
   4  -7  -1    1.15    0.18
  -4   7   1    1.59    0.23
  -4   7   1    0.93    0.20
   3  -7  -1    0.56    0.12
   3  -7  -1    0.86    0.16
   3  -7  -1    0.93    0.14
  -3   7   1    0.78    0.17
   2  -7  -1    4.05    0.22
   2  -7  -1    4.19    0.24
   2  -7  -1    4.27    0.24
  -2   7   1    4.27    0.27
   1  -7  -1   25.81    0.73
   1  -7  -1   25.87    0.75
   1  -7  -1   25.53    0.74
  -1   7   1   25.70    0.76
   0  -7  -1    0.79    0.11
   0  -7  -1    0.70    0.12
   0  -7  -1    0.45    0.11
   0  -7  -1    0.45    0.09
   0   7   1    0.40    0.10
   0   7   1    0.63    0.13
   0   7  -1    0.53    0.10
   1  -7   1   46.05    1.26
  -1  -7  -1   45.62    1.25
   1  -7   1   46.95    1.23
   1  -7   1   48.47    1.25
  -1   7  -1   45.44    1.25
   1   7   1   45.46    1.27
   1   7   1   45.28    1.25
  -1   7  -1   47.35    1.28
   2  -7   1   10.09    0.32
   2  -7   1    9.86    0.38
   2  -7   1    9.36    0.31
  -2  -7  -1    9.18    0.35
   2   7   1    9.42    0.38
  -2   7  -1   10.01    0.40
  -2   7  -1    9.76    0.37
   3  -7   1    0.13    0.15
   3  -7   1    0.37    0.10
  -3  -7  -1    0.35    0.13
  -3   7  -1    0.35    0.16
  -3   7  -1    0.40    0.15
   3   7   1    0.43    0.16
  -4  -7  -1    0.26    0.16
   4  -7   1    0.55    0.21
   4  -7   1    0.24    0.14
   4   7   1    0.27    0.21
  -4   7  -1   -0.09    0.18
  -4   7  -1    0.26    0.20
   5  -7   1    1.29    0.28
  -5  -7  -1    0.39    0.20
   5   7   1    0.47    0.25
  -5   7  -1    0.13    0.23
  -5   7  -1    0.36    0.23
  -6  -7  -1    0.48    0.28
  -6   7  -1    0.24    0.29
  -6   7  -1   -0.02    0.28
   6   7   1    0.30    0.40
   7  -8  -1    2.08    0.49
  -7   8   1    2.59    0.43
  -7   8   1    1.94    0.37
   6  -8  -1    3.26    0.49
   6   8  -1    2.61    0.37
  -6   8   1    3.32    0.39
  -6   8   1    2.51    0.37
   5  -8  -1    0.20    0.23
   5  -8  -1   -0.04    0.17
  -5   8   1    0.23    0.22
  -5   8   1    0.43    0.23
   4  -8  -1    4.98    0.32
   4  -8  -1    4.88    0.36
   4  -8  -1    5.38    0.33
  -4   8   1    5.39    0.35
  -4   8   1    5.76    0.38
   3  -8  -1   13.49    0.47
   3  -8  -1   13.23    0.49
   3  -8  -1   13.46    0.48
  -3   8   1   13.59    0.53
   2  -8  -1   28.86    0.84
   2  -8  -1   28.49    0.85
   2  -8  -1   28.72    0.84
  -2   8   1   29.87    0.89
   1  -8  -1   65.29    1.81
   1  -8  -1   65.20    1.79
   1  -8  -1   67.40    1.79
  -1   8   1   69.97    1.83
   0  -8  -1  190.32    4.95
   0  -8  -1  193.92    4.94
   0  -8   1  195.04    4.92
   0  -8  -1  182.91    4.93
   0   8   1  191.63    4.94
   0   8  -1  190.09    4.92
   0   8   1  186.29    4.94
  -1  -8  -1    2.04    0.15
   1  -8   1    2.16    0.14
   1  -8   1    2.23    0.20
   1   8   1    2.27    0.18
  -1   8  -1    2.25    0.20
  -1   8  -1    2.35    0.22
   1   8   1    1.96    0.17
  -2  -8  -1   32.61    0.91
   2  -8   1   30.78    0.92
   2  -8   1   32.06    0.88
   2  -8   1   31.67    0.88
  -2   8  -1   31.87    0.93
   2   8   1   31.76    0.93
  -2   8  -1   32.95    0.96
   3  -8   1    5.94    0.34
   3  -8   1    6.38    0.27
  -3  -8  -1    6.11    0.30
   3  -8   1    5.66    0.25
  -3   8  -1    6.89    0.36
  -3   8  -1    6.50    0.33
   3   8   1    6.67    0.35
  -4  -8  -1    1.65    0.22
   4  -8   1    1.31    0.17
   4  -8   1    1.38    0.25
   4   8   1    1.83    0.26
  -4   8  -1    1.93    0.28
  -4   8  -1    1.14    0.23
  -5  -8  -1    2.08    0.27
   5  -8   1    2.47    0.33
  -5   8  -1    2.37    0.32
   5   8   1    2.07    0.38
  -5   8  -1    2.92    0.34
   6  -8   1    7.57    0.65
  -6   8  -1    6.97    0.58
   6   8   1    6.47    0.64
  -6   8  -1    6.39    0.55
   6  -9  -1    0.05    0.29
  -6   9   1   -0.52    0.23
   6   9  -1    0.09    0.33
  -6   9   1    0.21    0.26
   5  -9  -1    0.65    0.26
   5  -9  -1    0.46    0.19
  -5   9   1    0.62    0.23
  -5   9   1    0.65    0.25
   4  -9  -1    0.21    0.17
   4  -9  -1    0.41    0.16
   4  -9  -1    0.48    0.19
  -4   9   1    0.20    0.20
  -4   9   1    0.49    0.19
   3  -9  -1    0.30    0.13
   3  -9  -1    0.09    0.14
   3  -9  -1    0.14    0.12
  -3   9   1   -0.04    0.16
   2  -9  -1    0.80    0.12
   2  -9  -1    1.16    0.15
   2  -9  -1    0.89    0.14
  -2   9   1    1.08    0.18
   1  -9  -1   41.75    1.17
   1  -9  -1   42.14    1.19
   1  -9  -1   42.34    1.17
  -1   9   1   42.73    1.20
   0  -9  -1   11.93    0.41
   0  -9  -1   12.92    0.44
   0  -9  -1   12.36    0.42
   0  -9   1   12.43    0.41
   0   9  -1   11.98    0.42
   0   9   1   12.03    0.43
   1  -9   1   16.57    0.53
  -1  -9  -1   16.01    0.51
   1  -9   1   16.60    0.49
   1   9   1   16.33    0.54
  -1   9  -1   17.29    0.56
   1   9   1   16.85    0.52
  -1   9  -1   16.94    0.52
  -2  -9  -1   -0.13    0.10
   2  -9   1    0.06    0.08
   2  -9   1    0.12    0.13
   2  -9   1    0.00    0.08
  -2   9  -1   -0.11    0.12
   2   9   1   -0.03    0.14
  -2   9  -1    0.08    0.14
   3  -9   1    0.18    0.16
   3  -9   1    0.17    0.11
   3  -9   1    0.35    0.10
  -3  -9  -1    0.31    0.14
   3   9   1    0.03    0.16
  -3   9  -1    0.05    0.15
  -3   9  -1    0.15    0.17
  -4  -9  -1    0.12    0.17
   4  -9   1    0.40    0.20
  -4   9  -1    0.28    0.22
   4   9   1    0.18    0.22
  -4   9  -1   -0.08    0.19
   5  -9   1    0.05    0.29
  -5  -9  -1    0.24    0.19
  -5   9  -1   -0.08    0.22
   5   9   1   -0.03    0.24
  -5   9  -1    0.04    0.24
   6  -9   1    1.00    0.43
  -6   9  -1    0.89    0.34
   6   9   1    1.40    0.44
  -6   9  -1    0.91    0.32
   6 -10  -1    5.01    0.52
  -6  10   1    3.73    0.42
  -6  10   1    4.00    0.42
   5 -10  -1    0.42    0.19
   5 -10  -1    0.60    0.24
  -5  10   1    0.36    0.25
  -5  10   1    0.28    0.24
   4 -10  -1    4.08    0.31
   4 -10  -1    3.95    0.34
   4 -10  -1    3.54    0.30
  -4  10   1    3.91    0.35
  -4  10   1    4.10    0.31
   3 -10  -1   21.32    0.71
   3 -10  -1   22.45    0.71
   3 -10  -1   22.07    0.70
  -3  10   1   22.46    0.77
   2 -10  -1    0.12    0.09
   2 -10  -1    0.10    0.10
   2 -10  -1   -0.05    0.11
  -2  10   1    0.05    0.15
   1 -10  -1   23.33    0.73
   1 -10  -1   23.99    0.72
   1 -10  -1   24.00    0.72
  -1  10   1   24.78    0.75
   0 -10  -1    4.22    0.24
   0 -10  -1    3.81    0.25
   0 -10   1    3.75    0.23
   0 -10  -1    3.70    0.21
   0  10  -1    3.74    0.24
   0  10   1    3.65    0.25
  -1 -10  -1    4.84    0.24
   1 -10   1    5.05    0.22
   1 -10   1    4.76    0.26
   1 -10   1    5.07    0.25
  -1  10  -1    4.89    0.29
   1  10   1    4.69    0.28
   1  10   1    5.00    0.24
   2 -10   1   25.16    0.79
  -2 -10  -1   25.36    0.77
   2 -10   1   26.16    0.75
   2 -10   1   25.99    0.76
  -2  10  -1   27.72    0.80
  -2  10  -1   26.58    0.83
   2  10   1   26.35    0.80
   3 -10   1    0.88    0.19
   3 -10   1    0.82    0.13
  -3 -10  -1    0.95    0.16
   3 -10   1    0.45    0.12
  -3  10  -1    0.72    0.20
   3  10   1    0.91    0.20
  -3  10  -1    1.19    0.20
  -4 -10  -1    2.69    0.25
   4 -10   1    2.57    0.29
  -4  10  -1    2.30    0.31
  -4  10  -1    2.15    0.28
   4  10   1    2.89    0.31
  -5 -10  -1    1.79    0.26
   5 -10   1    1.92    0.32
   5  10   1    1.64    0.30
  -5  10  -1    1.99    0.33
  -5  10  -1    1.45    0.30
   6 -10   1    0.88    0.40
  -6  10  -1    0.59    0.29
  -6  10  -1    0.36    0.32
   6  10   1    0.04    0.37
   6 -11  -1    0.09    0.31
  -6  11   1    0.14    0.28
  -6  11   1    0.44    0.29
   5 -11  -1    3.30    0.39
   5 -11  -1    4.07    0.36
  -5  11   1    3.77    0.39
  -5  11   1    3.89    0.37
   4 -11  -1    8.30    0.42
   4 -11  -1    8.53    0.46
   4 -11  -1    8.50    0.43
  -4  11   1    8.98    0.51
  -4  11   1    8.85    0.46
   3 -11  -1    9.30    0.40
   3 -11  -1    9.79    0.43
   3 -11  -1   10.50    0.43
  -3  11   1   10.20    0.49
   2 -11  -1    9.41    0.38
   2 -11  -1    8.65    0.35
   2 -11  -1    8.69    0.37
  -2  11   1    9.24    0.42
   1 -11  -1    2.39    0.22
   1 -11  -1    2.17    0.18
   1 -11  -1    1.83    0.17
  -1  11   1    1.99    0.21
   0 -11   1    0.28    0.13
   0 -11  -1    0.09    0.09
   0 -11  -1    0.23    0.13
   0 -11  -1    0.35    0.12
   0 -11   1    0.19    0.10
   0  11  -1    0.11    0.13
   0  11   1    0.19    0.14
   1 -11   1   11.19    0.41
   1 -11   1   11.44    0.41
  -1 -11  -1   11.06    0.39
   1 -11   1   11.49    0.38
  -1  11  -1   11.72    0.45
   1  11   1   10.92    0.39
   1  11   1   11.47    0.43
   2 -11   1    2.82    0.19
  -2 -11  -1    3.02    0.22
   2 -11   1    3.17    0.24
   2 -11   1    3.18    0.20
  -2  11  -1    3.06    0.25
   2  11   1    2.81    0.26
  -2  11  -1    3.16    0.28
   3 -11   1    0.44    0.13
  -3 -11  -1    0.88    0.16
   3 -11   1    0.56    0.19
   3 -11   1    0.48    0.12
  -3  11  -1    0.79    0.22
  -3  11  -1    0.40    0.19
   3  11   1    0.63    0.19
  -4 -11  -1    4.27    0.33
   4 -11   1    4.10    0.36
  -4  11  -1    4.69    0.39
   4  11   1    4.21    0.39
  -4  11  -1    4.22    0.38
   5 -11   1    0.59    0.27
  -5  11  -1    0.36    0.27
  -5  11  -1    0.23    0.26
   5  11   1    0.08    0.28
   6 -11   1    4.15    0.55
  -6  11  -1    4.25    0.48
  -6  11  -1    2.85    0.41
   6 -12  -1    2.08    0.41
  -6  12   1    1.98    0.36
  -6  12   1    1.73    0.35
   5 -12  -1    0.26    0.27
   5 -12  -1    0.07    0.18
  -5  12   1    0.07    0.25
  -5  12   1   -0.05    0.24
   4 -12  -1    7.80    0.39
   4 -12  -1    6.96    0.39
   4 -12  -1    7.44    0.44
  -4  12   1    6.79    0.47
  -4  12   1    7.13    0.44
   3 -12  -1    2.74    0.24
   3 -12  -1    2.43    0.22
   3 -12  -1    2.55    0.23
  -3  12   1    2.42    0.29
   2 -12  -1    1.88    0.19
   2 -12  -1    1.89    0.19
   2 -12  -1    1.40    0.16
  -2  12   1    1.92    0.23
   1 -12  -1    6.35    0.30
   1 -12  -1    5.73    0.28
   1 -12  -1    6.12    0.30
  -1  12   1    5.72    0.34
   0 -12   1   16.37    0.54
   0 -12  -1   16.45    0.58
   0 -12   1   16.68    0.53
   0 -12  -1   16.80    0.55
   0 -12  -1   16.08    0.54
   0  12   1   18.12    0.57
   0  12  -1   16.59    0.55
   1 -12   1    3.69    0.21
   1 -12   1    4.09    0.25
  -1 -12  -1    4.20    0.24
  -1 -12  -1    3.71    0.23
   1 -12   1    3.86    0.25
  -1  12  -1    3.88    0.28
   1  12   1    3.91    0.28
   1  12   1    3.73    0.24
   2 -12   1    0.02    0.10
  -2 -12  -1    0.21    0.13
   2 -12   1    0.05    0.10
   2 -12   1    0.12    0.15
  -2  12  -1    0.03    0.15
  -2  12  -1    0.27    0.17
   2  12   1   -0.07    0.15
   3 -12   1   62.00    1.81
   3 -12   1   66.60    1.84
  -3 -12  -1   68.09    1.80
   3 -12   1   63.64    1.77
   3  12   1   64.80    1.83
  -3  12  -1   66.17    1.84
  -3  12  -1   63.17    1.88
  -4 -12  -1    1.83    0.23
   4 -12   1    1.66    0.28
  -4  12  -1    1.08    0.27
  -4  12  -1    1.53    0.26
   4  12   1    1.96    0.28
   5 -12   1    3.22    0.39
  -5  12  -1    3.75    0.41
   5  12   1    3.98    0.41
  -5  12  -1    2.69    0.37
   6 -12   1    0.84    0.35
  -6  12  -1    0.63    0.32
  -6  12  -1    1.02    0.35
   6 -13  -1    0.28    0.31
  -6  13   1    0.15    0.29
  -6  13   1   -0.21    0.27
   5 -13  -1    2.03    0.29
   5 -13  -1    2.52    0.36
  -5  13   1    1.84    0.34
  -5  13   1    2.64    0.35
   4 -13  -1   19.88    0.73
   4 -13  -1   18.91    0.68
   4 -13  -1   18.14    0.68
  -4  13   1   18.70    0.77
  -4  13   1   17.52    0.71
   3 -13  -1   18.82    0.66
   3 -13  -1   18.04    0.65
   3 -13  -1   18.96    0.64
  -3  13   1   18.14    0.72
   2 -13  -1   21.28    0.67
   2 -13  -1   20.40    0.68
   2 -13  -1   20.44    0.69
  -2  13   1   20.76    0.73
   1 -13  -1    0.10    0.10
   1 -13  -1    0.01    0.11
   1 -13  -1    0.05    0.14
  -1  13   1   -0.09    0.16
   0 -13  -1    4.00    0.26
   0 -13   1    3.84    0.23
   0 -13  -1    4.45    0.26
   0 -13  -1    3.83    0.24
   0 -13   1    4.15    0.25
   0  13   1    4.78    0.30
   0  13  -1    3.75    0.27
   1 -13   1    4.97    0.25
  -1 -13  -1    5.43    0.28
   1 -13   1    5.56    0.30
   1 -13   1    5.38    0.30
  -1 -13  -1    5.75    0.31
  -1 -13  -1    5.77    0.30
   1  13   1    5.60    0.29
   1  13   1    5.48    0.33
  -1  13  -1    5.78    0.33
   2 -13   1    2.91    0.20
   2 -13   1    2.93    0.25
   2 -13   1    2.70    0.22
  -2 -13  -1    3.09    0.23
  -2  13  -1    2.72    0.24
   2  13   1    3.03    0.25
  -2  13  -1    2.62    0.27
   3 -13   1    0.60    0.20
  -3 -13  -1    0.28    0.16
   3 -13   1    0.20    0.13
  -3  13  -1    0.08    0.19
  -3  13  -1    0.15    0.21
   3  13   1    0.27    0.20
   4 -13   1    0.88    0.25
  -4 -13  -1    0.46    0.22
   4  13   1    0.49    0.25
  -4  13  -1    0.57    0.23
  -4  13  -1    0.39    0.25
   5 -13   1    7.26    0.62
   5  13   1    6.44    0.53
  -5  13  -1    5.35    0.47
  -5  13  -1    5.94    0.52
   6 -13   1   -0.04    0.37
  -6  13  -1    0.61    0.30
  -6  13  -1    0.38    0.32
   6  13   1    0.11    0.34
   6 -14  -1   -0.35    0.30
  -6  14   1    0.50    0.31
  -6  14   1    0.14    0.30
   5 -14  -1    5.85    0.53
  -5  14   1    5.07    0.48
  -5  14   1    5.13    0.44
   4 -14  -1    0.83    0.20
   4 -14  -1    0.41    0.22
   4 -14  -1    0.74    0.19
  -4  14   1    0.73    0.25
  -4  14   1    0.88    0.27
   3 -14  -1   11.00    0.47
   3 -14  -1    9.78    0.47
   3 -14  -1   10.60    0.44
  -3  14   1    9.78    0.54
   2 -14  -1   12.90    0.51
   2 -14  -1   12.60    0.49
   2 -14  -1   12.69    0.49
  -2  14   1   13.23    0.56
   1 -14  -1   25.49    0.81
   1 -14  -1   26.21    0.82
   1 -14  -1   26.57    0.84
  -1  14   1   27.48    0.86
   0 -14  -1   25.09    0.79
   0 -14   1   25.05    0.77
   0 -14  -1   24.57    0.78
   0 -14  -1   25.17    0.82
   0 -14   1   25.70    0.78
   0  14   1   26.29    0.81
   0  14  -1   26.57    0.79
  -1 -14  -1    1.61    0.21
   1 -14   1    1.76    0.16
   1 -14   1    2.08    0.21
  -1 -14  -1    1.72    0.19
   1 -14   1    1.74    0.19
  -1  14  -1    1.90    0.23
   1  14   1    1.81    0.20
   2 -14   1   12.57    0.45
   2 -14   1   13.06    0.51
   2 -14   1   13.20    0.47
  -2 -14  -1   12.27    0.46
   2  14   1   12.48    0.50
  -2  14  -1   11.96    0.55
  -2  14  -1   13.69    0.51
   3 -14   1    0.04    0.19
  -3 -14  -1    0.22    0.17
   3  14   1    0.08    0.21
  -3  14  -1    0.12    0.21
  -3  14  -1   -0.06    0.22
   4 -14   1    0.01    0.24
  -4  14  -1   -0.31    0.24
   4  14   1   -0.22    0.22
  -4  14  -1    0.24    0.24
   5 -14   1    0.33    0.29
  -5  14  -1    0.30    0.28
  -5  14  -1    0.45    0.30
   6 -14   1   -0.28    0.33
  -6  14  -1    0.55    0.32
  -6  14  -1    0.24    0.32
   6  14   1    0.41    0.40
   6 -15  -1   -0.27    0.29
  -6  15   1   -0.28    0.29
  -6  15   1    0.46    0.32
   5 -15  -1    3.53    0.42
  -5  15   1    3.74    0.41
  -5  15   1    3.68    0.43
   4 -15  -1    8.81    0.46
   4 -15  -1    9.45    0.51
   4 -15  -1    9.02    0.46
  -4  15   1    8.81    0.57
  -4  15   1    8.82    0.52
   3 -15  -1   -0.02    0.14
   3 -15  -1    0.04    0.17
   3 -15  -1    0.02    0.16
  -3  15   1   -0.19    0.23
   2 -15  -1   28.22    0.87
   2 -15  -1   26.44    0.88
   2 -15  -1   28.43    0.90
  -2  15   1   27.92    0.94
   1 -15  -1   30.00    0.94
   1 -15  -1   29.25    0.96
   1 -15  -1   30.01    0.95
  -1 -15   1   32.12    0.95
  -1  15   1   33.43    1.00
   0 -15  -1    0.26    0.16
   0 -15  -1    0.55    0.16
   0 -15   1    0.42    0.13
   0 -15  -1    0.35    0.13
   0 -15   1    0.27    0.16
   0  15   1    0.46    0.18
   0  15  -1    0.49    0.18
   1 -15   1  117.01    3.13
  -1 -15  -1  111.86    3.13
  -1 -15  -1  114.72    3.15
   1 -15   1  116.34    3.11
   1 -15   1  120.89    3.15
  -1  15  -1  115.24    3.16
   1  15   1  122.14    3.12
   2 -15   1    4.88    0.34
  -2 -15  -1    4.79    0.30
   2 -15   1    4.43    0.27
   2 -15   1    5.38    0.30
  -2  15  -1    4.08    0.37
  -2  15  -1    4.19    0.33
   2  15   1    4.50    0.34
  -3 -15  -1    5.67    0.35
   3 -15   1    5.79    0.40
  -3  15  -1    4.99    0.43
  -3  15  -1    5.67    0.41
   3  15   1    6.07    0.42
   4 -15   1   14.30    0.67
  -4  15  -1   15.16    0.66
   4  15   1   15.01    0.67
  -4  15  -1   13.01    0.68
   5 -15   1    0.46    0.30
  -5  15  -1    0.62    0.31
  -5  15  -1    0.42    0.30
   5 -16  -1   -0.16    0.24
  -5  16   1   -0.19    0.29
  -5  16   1    0.01    0.28
   4 -16  -1    0.04    0.21
   4 -16  -1   -0.04    0.17
   4 -16  -1    0.08    0.21
  -4  16   1    0.11    0.25
  -4  16   1    0.10    0.27
   3 -16  -1    0.76    0.18
   3 -16  -1    0.39    0.18
   3 -16  -1    0.14    0.19
  -3  16   1    0.07    0.25
   2 -16  -1   16.68    0.63
   2 -16  -1   17.65    0.64
   2 -16  -1   17.85    0.61
  -2  16   1   15.89    0.69
   1 -16  -1   13.25    0.54
  -1 -16   1   15.37    0.54
   1 -16  -1   13.76    0.56
   1 -16  -1   14.51    0.53
  -1  16   1   14.07    0.60
   0 -16  -1    0.07    0.12
   0 -16  -1    0.27    0.17
   0 -16   1   -0.02    0.16
   0 -16  -1    0.24    0.16
   0 -16   1    0.15    0.13
   0  16   1    0.18    0.20
   0  16  -1    0.19    0.18
  -1 -16  -1    1.31    0.20
   1 -16   1    1.99    0.23
   1 -16   1    1.48    0.21
   1  16   1    1.97    0.23
  -1  16  -1    1.58    0.25
   2 -16   1    0.12    0.13
   2 -16   1    0.20    0.19
  -2 -16  -1    0.29    0.16
   2 -16   1    0.49    0.16
   2  16   1    0.00    0.20
  -2  16  -1    0.37    0.22
  -2  16  -1    0.33    0.19
   3 -16   1    0.53    0.22
  -3  16  -1    0.80    0.26
  -3  16  -1    0.39    0.22
   3  16   1    0.16    0.21
   4 -16   1    0.04    0.24
  -4  16  -1    0.11    0.24
   4  16   1    0.08    0.26
  -4  16  -1    0.17    0.27
   5 -16   1    1.06    0.32
  -5  16  -1    0.71    0.33
  -5  16  -1    0.90    0.32
   5 -17  -1    3.16    0.38
  -5  17   1    3.82    0.46
  -5  17   1    3.04    0.40
   4 -17  -1    2.33    0.31
   4 -17  -1    1.71    0.24
  -4  17   1    2.37    0.34
  -4  17   1    2.01    0.36
   3 -17  -1    0.31    0.19
   3 -17  -1    1.05    0.20
   3 -17  -1    0.83    0.22
  -3  17   1    0.71    0.29
   2 -17  -1   13.13    0.52
   2 -17  -1   12.57    0.53
   2 -17  -1   13.30    0.55
  -2  17   1   11.75    0.60
  -1 -17   1   19.40    0.69
   1 -17  -1   18.89    0.71
   1 -17  -1   19.92    0.69
   1 -17  -1   20.59    0.70
  -1  17   1   20.07    0.75
   0 -17  -1   13.01    0.53
   0 -17  -1   13.39    0.52
   0 -17  -1   11.54    0.55
   0 -17   1   13.88    0.53
   0 -17   1   14.10    0.51
   0  17   1   13.79    0.56
   0  17  -1   14.56    0.54
  -1 -17  -1    2.53    0.24
  -1 -17  -1    2.98    0.27
   1 -17   1    3.21    0.25
   1 -17   1    2.87    0.27
   1 -17   1    2.65    0.26
   1  17   1    3.18    0.27
  -1  17  -1    3.12    0.30
  -2 -17  -1   18.00    0.66
   2 -17   1   18.00    0.66
   2 -17   1   17.04    0.59
   2 -17   1   17.93    0.64
  -2  17  -1   17.06    0.65
  -2  17  -1   17.61    0.72
   2  17   1   17.58    0.67
   3 -17   1    1.36    0.26
   3  17   1    0.89    0.24
  -3  17  -1    0.78    0.25
  -3  17  -1    1.18    0.29
   4 -17   1    8.28    0.53
  -4  17  -1    6.63    0.51
   4  17   1    6.81    0.51
  -4  17  -1    5.65    0.52
   5 -17   1    0.97    0.35
  -5  17  -1    0.58    0.31
  -5  17  -1    0.63    0.33
   5 -18  -1   -0.04    0.25
  -5  18   1    0.03    0.29
  -5  18   1    0.12    0.31
   4 -18  -1    0.62    0.22
   4 -18  -1    0.92    0.27
  -4  18   1    0.87    0.28
  -4  18   1    0.47    0.32
   3 -18  -1    4.18    0.36
   3 -18  -1    4.09    0.36
   3 -18  -1    4.52    0.34
  -3  18   1    4.35    0.43
   2 -18  -1    0.13    0.19
   2 -18  -1    0.14    0.16
   2 -18  -1    0.06    0.18
  -2  18   1    0.08    0.25
   1 -18  -1    1.08    0.22
  -1 -18   1    1.21    0.21
   1 -18  -1    0.72    0.20
   1 -18  -1    1.00    0.19
  -1 -18   1    0.99    0.22
  -1  18   1    0.91    0.26
   0 -18   1   12.10    0.47
   0 -18  -1   11.61    0.53
   0 -18  -1   11.73    0.50
   0 -18  -1   11.57    0.48
   0 -18   1   11.08    0.49
   0  18  -1   11.57    0.50
   0  18   1   10.41    0.52
   1 -18   1    0.10    0.14
   1 -18   1    0.33    0.18
  -1 -18  -1    0.02    0.15
  -1 -18  -1    0.33    0.19
   1 -18   1    0.66    0.20
   1  18   1   -0.32    0.21
  -1  18  -1    0.24    0.21
   2 -18   1    2.44    0.24
  -2 -18  -1    2.53    0.28
   2 -18   1    2.22    0.21
   2 -18   1    2.80    0.29
  -2 -18  -1    2.68    0.31
  -2  18  -1    2.93    0.29
  -2  18  -1    2.77    0.33
   3 -18   1    0.54    0.25
  -3  18  -1    0.43    0.26
   3  18   1    0.52    0.26
  -3  18  -1    0.71    0.25
   4 -18   1    0.23    0.25
  -4  18  -1    0.09    0.27
   4  18   1    0.00    0.25
  -4  18  -1    0.23    0.30
   5 -18   1    0.23    0.30
  -5  18  -1    0.15    0.32
   5  18   1   -0.09    0.28
  -5  18  -1    0.15    0.31
   5 -19  -1    0.88    0.30
  -5  19   1    1.25    0.38
  -5  19   1    0.59    0.32
   4 -19  -1    5.42    0.47
  -4  19   1    5.32    0.44
  -4  19   1    4.79    0.49
   3 -19  -1    1.79    0.27
   3 -19  -1    1.84    0.25
   3 -19  -1    1.58    0.23
  -3  19   1    1.41    0.32
   2 -19  -1   10.87    0.52
  -2 -19   1   10.63    0.53
   2 -19  -1   10.57    0.48
   2 -19  -1    9.63    0.50
  -2  19   1    9.92    0.58
   1 -19  -1    0.06    0.15
   1 -19  -1    0.30    0.18
  -1 -19   1    0.33    0.20
   1 -19  -1    0.42    0.21
  -1 -19   1    0.48    0.17
  -1  19   1    0.33    0.25
   0 -19  -1    1.04    0.20
   0 -19  -1    1.12    0.23
   0 -19   1    1.23    0.22
   0 -19   1    1.17    0.19
   0 -19  -1    1.05    0.22
   0  19  -1    1.15    0.22
   0  19   1    0.61    0.24
   1 -19   1    2.04    0.21
   1 -19   1    2.28    0.26
  -1 -19  -1    2.10    0.27
   1 -19   1    2.02    0.27
  -1 -19  -1    2.39    0.26
  -1  19  -1    2.07    0.29
   2 -19   1    4.37    0.39
   2 -19   1    3.86    0.32
  -2 -19  -1    3.84    0.32
  -2 -19  -1    3.60    0.35
   2 -19   1    3.10    0.32
  -2  19  -1    3.53    0.32
  -2  19  -1    3.30    0.37
   3 -19   1    0.08    0.23
  -3  19  -1    0.63    0.26
   3  19   1   -0.01    0.24
  -3  19  -1    0.54    0.28
   4 -19   1    4.24    0.43
  -4  19  -1    3.60    0.45
   4  19   1    3.68    0.41
  -4  19  -1    3.30    0.40
   5 -19   1    0.49    0.37
   5  19   1    0.80    0.33
  -5  19  -1    0.76    0.34
  -5  19  -1    0.97    0.36
   5 -20  -1    1.04    0.33
  -5  20   1    1.26    0.35
  -5  20   1    1.44    0.40
   4 -20  -1    2.76    0.34
  -4  20   1    3.51    0.40
  -4  20   1    3.52    0.45
   3 -20  -1    1.58    0.25
   3 -20  -1    1.72    0.25
   3 -20  -1    1.36    0.27
  -3  20   1    1.84    0.36
   2 -20  -1    1.32    0.24
   2 -20  -1    1.10    0.22
   2 -20  -1    1.13    0.25
  -2 -20   1    1.18    0.26
  -2  20   1    1.15    0.31
  -1 -20   1    0.24    0.18
   1 -20  -1    0.60    0.20
  -1 -20   1    0.37    0.21
   1 -20  -1    0.42    0.18
   1 -20  -1    0.17    0.21
  -1  20   1    0.25    0.25
   0 -20  -1    1.54    0.26
   0 -20   1    2.49    0.28
   0 -20   1    2.06    0.23
   0 -20  -1    1.77    0.24
   0 -20  -1    2.18    0.28
   0  20   1    2.01    0.29
  -1 -20  -1    2.74    0.36
   1 -20   1    3.48    0.30
  -1 -20  -1    3.59    0.33
  -1 -20  -1    3.22    0.29
   1 -20   1    3.53    0.32
   1 -20   1    3.65    0.35
  -1  20  -1    3.71    0.35
   2 -20   1    1.55    0.23
   2 -20   1    1.57    0.28
  -2 -20  -1    1.73    0.26
  -2 -20  -1    1.62    0.29
  -2  20  -1    1.47    0.31
  -2  20  -1    1.80    0.27
  -3 -20  -1    8.12    0.51
   3 -20   1    8.40    0.51
  -3  20  -1    8.47    0.53
  -3  20  -1    8.34    0.57
   4 -20   1    1.02    0.31
  -4  20  -1    0.51    0.30
  -4  20  -1    0.81    0.34
   4  20   1    0.80    0.34
   4 -21  -1    0.56    0.25
  -4  21   1    0.00    0.33
  -4  21   1    0.30    0.28
   3 -21  -1    0.37    0.20
   3 -21  -1    0.28    0.20
   3 -21  -1    0.06    0.22
  -3  21   1    0.35    0.30
   2 -21  -1    1.63    0.27
   2 -21  -1    1.59    0.23
   2 -21  -1    1.09    0.26
  -2 -21   1    1.56    0.28
  -2  21   1    1.74    0.34
   1 -21  -1    3.84    0.35
  -1 -21   1    3.58    0.33
   1 -21  -1    4.65    0.40
  -1 -21   1    3.89    0.32
   1 -21  -1    3.93    0.35
  -1  21   1    3.72    0.39
   0 -21  -1    0.31    0.19
   0 -21  -1    0.53    0.22
   0 -21  -1    0.38    0.21
   0 -21   1    0.50    0.23
   0 -21   1    0.17    0.16
   0  21   1   -0.14    0.23
  -1 -21  -1   10.85    0.53
   1 -21   1   11.32    0.48
   1 -21   1   10.78    0.52
  -1 -21  -1    9.39    0.57
   1 -21   1   10.72    0.53
  -1 -21  -1   11.10    0.52
  -1  21  -1    8.83    0.53
   2 -21   1    2.74    0.32
  -2 -21  -1    2.56    0.30
  -2 -21  -1    2.22    0.31
   2 -21   1    2.33    0.34
  -2  21  -1    2.05    0.34
  -2  21  -1    2.48    0.29
  -3 -21  -1    2.83    0.35
   3 -21   1    2.47    0.33
  -3 -21  -1    2.53    0.40
  -3  21  -1    2.01    0.38
  -3  21  -1    3.15    0.36
   4 -21   1    0.70    0.30
  -4  21  -1    0.26    0.30
  -4  21  -1    0.56    0.33
   4  21   1    0.18    0.28
   4 -22  -1    0.40    0.27
  -4  22   1   -0.06    0.28
  -4  22   1    0.14    0.32
   3 -22  -1   10.71    0.57
   3 -22  -1   10.08    0.53
   3 -22  -1   11.12    0.56
  -3  22   1    9.31    0.65
  -2 -22   1    0.36    0.22
  -2 -22   1    0.06    0.24
   2 -22  -1    0.07    0.21
   2 -22  -1    0.47    0.20
   2 -22  -1    0.25    0.24
  -2  22   1    0.34    0.30
   1 -22  -1    8.13    0.49
   1 -22  -1    9.90    0.54
  -1 -22   1    9.01    0.47
  -1 -22   1    9.01    0.49
   1 -22  -1    9.13    0.48
  -1  22   1    7.61    0.53
   0 -22   1    5.95    0.47
   0 -22  -1    6.23    0.44
   0 -22  -1    5.82    0.42
   0 -22  -1    6.27    0.45
   0 -22   1    5.84    0.37
   0 -22   1    5.88    0.43
  -1 -22  -1    0.12    0.23
   1 -22   1    0.55    0.21
   1 -22   1    0.03    0.23
   1 -22   1    0.23    0.17
  -1 -22  -1   -0.16    0.24
  -1 -22  -1   -0.12    0.19
  -1  22  -1    0.12    0.24
   2 -22   1    5.20    0.45
  -2 -22  -1    5.70    0.49
  -2 -22  -1    5.27    0.43
  -2  22  -1    5.36    0.43
  -2  22  -1    5.02    0.46
   3 -22   1    0.52    0.27
  -3 -22  -1    0.57    0.27
  -3 -22  -1    0.75    0.34
  -3  22  -1    0.54    0.28
  -3  22  -1    1.12    0.33
   4 -22   1    0.20    0.31
  -4 -22  -1    0.23    0.29
  -4  22  -1    0.80    0.36
  -4  22  -1    0.10    0.29
   4 -23  -1    0.28    0.27
  -4  23   1    0.80    0.32
  -4  23   1    0.65    0.35
   3 -23  -1    0.48    0.32
   3 -23  -1   -0.29    0.22
  -3 -23   1    0.62    0.29
   3 -23  -1    0.49    0.25
  -3  23   1    0.46    0.34
  -2 -23   1    0.91    0.25
   2 -23  -1    0.90    0.27
   2 -23  -1    0.96    0.22
   2 -23  -1    0.92    0.25
  -2 -23   1    0.21    0.28
  -2  23   1    0.39    0.31
  -1 -23   1    1.67    0.25
   1 -23  -1    1.49    0.28
  -1 -23   1    1.49    0.28
   1 -23  -1    1.83    0.26
   1 -23  -1    1.34    0.28
  -1  23   1    0.76    0.31
   0 -23  -1    0.89    0.27
   0 -23  -1    1.02    0.26
   0 -23   1    0.19    0.27
   0 -23   1    0.79    0.25
   0 -23  -1    0.93    0.23
   0 -23   1    0.73    0.20
  -1 -23  -1    0.78    0.27
   1 -23   1    0.70    0.23
  -1 -23  -1    0.74    0.27
   1 -23   1    0.86    0.26
   1 -23   1    0.98    0.21
  -1 -23  -1    0.58    0.22
   2 -23   1    0.52    0.27
  -2 -23  -1   -0.20    0.26
  -2 -23  -1    0.32    0.24
  -2  23  -1    0.21    0.28
  -2  23  -1    0.20    0.25
  -3 -23  -1    0.40    0.31
   3 -23   1    0.63    0.27
  -3 -23  -1    0.33    0.27
  -3  23  -1    0.26    0.28
  -3  23  -1    0.60    0.32
  -3 -24   1    2.22    0.40
   3 -24  -1    1.53    0.31
  -3  24   1    2.07    0.40
   2 -24  -1    0.52    0.22
  -2 -24   1    0.43    0.25
  -2 -24   1    1.03    0.30
   2 -24  -1    0.87    0.29
   2 -24  -1    1.22    0.27
  -2  24   1    0.84    0.33
   1 -24  -1    2.36    0.29
  -1 -24   1    2.12    0.27
   1 -24  -1    2.47    0.34
   1 -24  -1    2.43    0.33
  -1 -24   1    2.61    0.33
  -1  24   1    1.93    0.39
   0 -24  -1   14.86    0.66
   0 -24  -1   13.87    0.67
   0 -24   1   12.73    0.63
   0 -24   1   13.96    0.60
   0 -24  -1   13.76    0.63
   0 -24   1   13.20    0.68
   1 -24   1    0.15    0.26
  -1 -24  -1   -0.05    0.24
   1 -24   1    0.56    0.23
  -1 -24  -1    0.03    0.25
  -1 -24  -1   -0.14    0.20
   2 -24   1    2.76    0.35
  -2 -24  -1    1.53    0.36
  -2 -24  -1    3.04    0.35
  -2 -24  -1    2.45    0.38
  -2  24  -1    2.84    0.37
  -2  24  -1    2.71    0.39
  -3 -24  -1    5.67    0.49
  -3 -24  -1    6.19    0.53
   3 -24   1    4.29    0.42
  -3  24  -1    5.40    0.47
  -3  24  -1    4.65    0.51
  -3 -25   1    0.09    0.27
  -3 -25   1    0.47    0.33
   3 -25  -1    0.40    0.28
  -3  25   1    0.80    0.35
   2 -25  -1    0.47    0.25
   2 -25  -1    0.30    0.21
  -2 -25   1    0.25    0.24
   2 -25  -1    0.44    0.26
  -2 -25   1    0.13    0.27
  -2  25   1   -0.01    0.30
  -1 -25   1    0.67    0.22
   1 -25  -1    1.32    0.29
   1 -25  -1    1.30    0.26
   1 -25  -1    1.25    0.29
  -1 -25   1    1.39    0.30
   0 -25  -1    1.32    0.26
   0 -25  -1    1.88    0.32
   0 -25   1    1.82    0.26
   0 -25  -1    1.37    0.29
   0 -25   1    1.31    0.30
   0 -25   1    1.06    0.30
  -1 -25  -1    0.53    0.28
  -1 -25  -1    0.51    0.23
  -1 -25  -1    0.44    0.26
   1 -25   1    1.19    0.25
   1 -25   1    0.52    0.28
  -2 -25  -1    0.01    0.23
  -2 -25  -1    0.22    0.30
   2 -25   1    0.54    0.27
  -2 -25  -1   -0.95    0.25
   2 -26  -1    4.36    0.41
   2 -26  -1    3.60    0.35
  -2 -26   1    3.59    0.43
   2 -26  -1    5.22    0.48
  -2 -26   1    3.61    0.37
  -2  26   1    3.53    0.46
   1 -26  -1   10.47    0.61
   1 -26  -1    9.26    0.53
  -1 -26   1    8.27    0.51
  -1 -26   1    8.94    0.56
   1 -26  -1    8.27    0.55
   0 -26   1    4.37    0.42
   0 -26  -1    3.27    0.36
   0 -26  -1    4.06    0.41
   0 -26   1    4.44    0.40
   0 -26  -1    5.12    0.44
   0 -26   1    3.68    0.40
  -1 -26  -1    1.63    0.33
  -1 -26  -1    1.75    0.30
   1 -26   1    1.67    0.31
   1 -26   1    1.92    0.30
  -1 -26  -1    1.39    0.31
  -2 -26  -1    5.44    0.53
   2 -26   1    6.54    0.52
  -2 -26  -1    7.36    0.61
  -2 -26  -1    6.56    0.53
  -1 -27   1   -1.08    0.31
   1 -27  -1    0.53    0.23
   1 -27  -1    0.38    0.28
   1 -27  -1    0.40    0.25
  -1 -27   1    0.20    0.22
  -1 -27   1   -0.11    0.27
   0 -27  -1    0.23    0.23
   0 -27   1    0.28    0.24
   0 -27  -1    0.60    0.26
   0 -27   1   -0.17    0.25
   0 -27  -1    0.19    0.29
   0 -27   1   -0.05    0.28
  -1 -27  -1    8.44    0.63
   1 -27   1    8.26    0.57
  -1 -27  -1    8.97    0.60
  -1 -27  -1    9.56    0.58
   1 -27   1    8.81    0.70
  -6   0   2    8.96    0.48
   6   0  -2    8.44    0.52
   6   0  -2    8.61    0.52
   5   0  -2    0.31    0.19
   5   0  -2    0.09    0.19
  -5   0   2    0.05    0.15
  -5   0   2    0.30    0.16
  -4   0   2   27.50    0.84
   4   0  -2   27.58    0.86
   4   0  -2   26.37    0.88
  -4   0   2   27.31    0.81
  -3   0   2   38.79    1.11
   3   0  -2   39.82    1.14
  -3   0   2   39.53    1.09
   3   0  -2   40.30    1.15
   2   0  -2   12.92    0.44
  -2   0   2   12.04    0.40
   2   0  -2   13.27    0.43
   1   0  -2  499.39   13.17
   1   0  -2  506.29   13.12
  -1   0   2  516.92   13.25
   0   0  -2   57.07    1.48
   0   0  -2   55.99    1.50
   0   0  -2   57.24    1.50
  -1   0  -2    0.07    0.10
  -1   0  -2    0.06    0.04
  -2   0  -2   32.77    0.93
   2   0   2   32.36    0.93
   3   0   2   55.58    1.54
  -3   0  -2   53.73    1.54
  -4   0  -2    2.69    0.28
   4   0   2    2.91    0.30
   5   0   2   12.01    0.79
  -5   0  -2   11.95    0.59
  -6   0  -2    3.04    0.39
   7  -1  -2    0.64    0.27
   6  -1  -2    0.27    0.21
  -6  -1   2   -0.02    0.18
   6  -1  -2    0.59    0.24
   6   1  -2    0.15    0.22
  -6   1   2    0.19    0.22
   6   1  -2    0.15    0.22
  -6   1   2    0.04    0.20
   5  -1  -2    0.16    0.18
  -5  -1   2    0.20    0.16
   5  -1  -2   -0.01    0.19
  -5  -1   2   -0.15    0.14
   5   1  -2   -0.10    0.19
   5   1  -2   -0.23    0.16
  -5   1   2    0.22    0.16
  -5   1   2    0.00    0.16
   4  -1  -2    2.84    0.28
   4  -1  -2    3.06    0.27
  -4  -1   2    2.80    0.21
  -4  -1   2    2.69    0.21
   4   1  -2    3.10    0.28
  -4   1   2    2.86    0.23
   4   1  -2    2.91    0.26
  -4   1   2    2.65    0.23
  -3  -1   2    2.86    0.18
   3  -1  -2    3.04    0.22
   3  -1  -2    2.76    0.23
  -3  -1   2    2.82    0.18
   3   1  -2    2.50    0.22
  -3   1   2    2.52    0.19
   3   1  -2    2.85    0.24
  -2  -1   2    3.26    0.16
   2  -1  -2    3.13    0.22
   2  -1  -2    3.56    0.20
   2   1  -2    3.38    0.21
  -2   1   2    3.22    0.19
   2   1  -2    2.97    0.22
   1  -1  -2 1000.00   25.29
  -1  -1   2  997.07   25.33
   1  -1  -2  907.62   25.33
   1   1  -2  992.15   25.31
  -1   1   2  982.16   25.37
   1   1  -2  997.19   25.27
   0  -1  -2  620.83   15.83
   0  -1  -2  614.05   15.86
   0  -1  -2  636.71   15.82
   0   1  -2  592.65   15.79
   0   1  -2  624.96   15.81
   0   1  -2  610.63   15.86
  -1  -1  -2   26.50    0.70
  -1  -1  -2   25.90    0.70
  -1  -1  -2   25.44    0.73
  -1   1  -2   25.69    0.73
  -2  -1  -2    1.54    0.16
   2  -1   2    1.58    0.17
  -2   1  -2    1.95    0.17
   2   1   2    1.74    0.18
   3  -1   2   15.38    0.56
  -3  -1  -2   16.04    0.55
   3   1   2   16.40    0.59
  -3   1  -2   15.89    0.56
  -4  -1  -2    0.07    0.17
   4  -1   2   -0.08    0.20
  -4   1  -2   -0.05    0.18
   4   1   2    0.27    0.21
   5  -1   2    0.13    0.34
  -5  -1  -2    0.23    0.21
   5   1   2    0.19    0.34
  -5   1  -2    0.43    0.24
  -6  -1  -2    1.59    0.33
   6   1   2    1.94    0.46
  -6   1  -2    1.90    0.43
   7  -2  -2    0.15    0.25
  -7   2   2    0.26    0.33
   6  -2  -2    5.20    0.46
   6  -2  -2    5.40    0.46
  -6   2   2    4.84    0.41
   6   2  -2    4.57    0.39
  -6   2   2    5.14    0.43
  -5  -2   2    1.52    0.20
   5  -2  -2    1.69    0.25
  -5  -2   2    1.53    0.21
   5  -2  -2    1.29    0.23
   5   2  -2    1.55    0.26
   5   2  -2    1.16    0.23
  -5   2   2    1.34    0.21
  -5   2   2    1.39    0.22
   4  -2  -2    9.32    0.42
  -4  -2   2    9.35    0.35
  -4  -2   2    9.18    0.35
   4  -2  -2    8.79    0.42
  -4   2   2    8.86    0.38
   4   2  -2    9.08    0.43
   4   2  -2    8.41    0.41
  -4   2   2    8.44    0.39
   3  -2  -2   10.26    0.40
   3  -2  -2    9.93    0.41
  -3  -2   2   10.55    0.34
   3   2  -2    9.98    0.40
   3   2  -2   10.45    0.42
  -3   2   2   10.29    0.39
   2  -2  -2    5.79    0.27
   2  -2  -2    5.71    0.26
   2   2  -2    5.18    0.28
  -2   2   2    5.65    0.25
   2   2  -2    5.66    0.26
   1  -2  -2   71.52    1.89
  -1  -2   2   72.07    1.86
   1  -2  -2   73.09    1.88
  -1   2   2   70.14    1.89
   1   2  -2   70.04    1.87
   1   2  -2   69.25    1.89
   0  -2  -2  117.86    3.07
   0  -2  -2  118.39    3.06
   0  -2  -2  118.96    3.05
   0   2  -2  120.06    3.05
   0   2  -2  118.59    3.05
   0   2  -2  113.02    3.04
  -1  -2  -2   21.56    0.59
  -1  -2  -2   20.80    0.62
  -1  -2  -2   21.27    0.59
   1   2   2   20.59    0.61
  -1   2  -2   21.17    0.61
   2  -2   2   20.37    0.62
  -2  -2  -2   20.39    0.62
  -2   2  -2   20.04    0.62
   2   2   2   19.26    0.62
   3  -2   2   11.88    0.48
  -3  -2  -2   12.16    0.47
   3   2   2   12.31    0.48
  -3   2  -2   12.88    0.47
  -4  -2  -2    0.52    0.20
   4  -2   2    0.51    0.23
   4   2   2    0.80    0.22
  -4   2  -2    0.57    0.20
  -5  -2  -2    2.54    0.31
   5  -2   2    3.78    0.48
   5   2   2    2.05    0.38
  -5   2  -2    2.94    0.35
  -6  -2  -2    1.57    0.32
  -6   2  -2    1.09    0.31
   7  -3  -2    0.24    0.25
  -7   3   2   -0.22    0.25
   6  -3  -2    0.83    0.24
   6  -3  -2    1.09    0.27
  -6   3   2    0.80    0.24
  -6   3   2    0.54    0.22
   5  -3  -2   37.27    1.17
   5  -3  -2   37.32    1.18
  -5  -3   2   37.64    1.11
  -5   3   2   37.38    1.16
  -5   3   2   36.92    1.14
   5   3  -2   37.31    1.18
   5   3  -2   36.99    1.21
   4  -3  -2    9.80    0.45
   4  -3  -2   10.65    0.44
  -4  -3   2    9.97    0.37
  -4   3   2    9.89    0.41
   4   3  -2   10.37    0.47
  -4   3   2   10.04    0.43
   4   3  -2   10.42    0.45
   3  -3  -2    0.02    0.10
   3  -3  -2   -0.08    0.11
  -3   3   2   -0.15    0.10
   3   3  -2    0.13    0.13
   3   3  -2    0.09    0.11
   2  -3  -2   21.37    0.67
   2  -3  -2   21.29    0.65
   2   3  -2   22.27    0.65
  -2   3   2   21.62    0.66
   2   3  -2   21.76    0.67
   1  -3  -2   21.92    0.63
   1  -3  -2   22.14    0.65
  -1   3   2   22.36    0.64
   1   3  -2   22.00    0.65
   1   3  -2   21.20    0.62
   0  -3  -2   44.13    1.20
   0  -3  -2   44.69    1.19
   0  -3  -2   43.46    1.20
   0   3  -2   45.09    1.18
   0   3   2   44.62    1.22
   0   3  -2   45.38    1.19
   0   3  -2   44.45    1.17
  -1  -3  -2   12.54    0.38
  -1  -3  -2   12.45    0.40
  -1  -3  -2   12.60    0.38
  -1   3  -2   12.37    0.40
   1   3   2   11.75    0.40
   2  -3   2    0.45    0.14
  -2  -3  -2    0.69    0.14
  -2   3  -2    0.72    0.14
  -2   3  -2    0.71    0.15
   2   3   2    0.60    0.15
   3  -3   2    9.56    0.43
  -3  -3  -2   10.51    0.42
  -3   3  -2   10.67    0.42
   3   3   2   10.73    0.43
  -3   3  -2   10.85    0.44
  -4  -3  -2   40.66    1.24
   4  -3   2   39.80    1.28
   4   3   2   41.65    1.26
  -4   3  -2   39.85    1.23
  -5  -3  -2    0.49    0.25
   5  -3   2    0.04    0.28
   5   3   2    0.21    0.25
  -5   3  -2    0.27    0.23
  -6  -3  -2    0.25    0.26
  -6   3  -2    0.22    0.30
   6   3   2    0.46    0.38
   7  -4  -2    0.19    0.32
   7  -4  -2   -0.24    0.23
  -7   4   2    0.53    0.30
   6  -4  -2    0.07    0.21
   6  -4  -2   -0.08    0.26
  -6   4   2   -0.08    0.20
  -6   4   2    0.01    0.21
   5  -4  -2    1.29    0.22
   5  -4  -2    1.41    0.24
   5  -4  -2    1.56    0.27
  -5  -4   2    1.14    0.18
  -5   4   2    0.98    0.22
   5   4  -2    0.95    0.23
   5   4  -2    1.22    0.23
  -5   4   2    1.05    0.20
   4  -4  -2   14.73    0.54
   4  -4  -2   14.10    0.55
  -4   4   2   14.81    0.53
   4   4  -2   14.00    0.57
   4   4  -2   13.79    0.54
  -4   4   2   14.75    0.55
   3  -4  -2    3.12    0.25
   3  -4  -2    3.90    0.24
   3   4  -2    4.21    0.28
   3   4  -2    4.18    0.26
  -3   4   2    3.74    0.25
   2  -4  -2    5.41    0.26
   2  -4  -2    6.04    0.28
   2   4  -2    5.72    0.29
   2   4  -2    5.80    0.27
  -2   4   2    5.59    0.28
   1  -4  -2    1.70    0.16
   1  -4  -2    1.72    0.14
   1   4  -2    2.01    0.18
  -1   4   2    1.77    0.16
   1   4  -2    1.89    0.15
   0  -4  -2   18.83    0.54
   0  -4  -2   18.22    0.54
   0  -4  -2   18.07    0.55
   0   4  -2   19.04    0.54
   0   4   2   18.81    0.56
   0   4  -2   18.59    0.52
  -1  -4  -2    0.29    0.09
  -1  -4  -2    0.15    0.11
  -1  -4  -2    0.15    0.07
  -1   4  -2    0.14    0.12
   1   4   2    0.17    0.12
  -1   4  -2    0.27    0.11
  -2  -4  -2   14.32    0.47
   2  -4   2   13.59    0.47
   2   4   2   13.48    0.47
  -2   4  -2   14.07    0.50
  -2   4  -2   13.60    0.47
  -3  -4  -2    2.43    0.21
   3  -4   2    2.00    0.22
  -3   4  -2    2.15    0.21
   3   4   2    2.15    0.22
  -3   4  -2    2.32    0.23
  -4  -4  -2   -0.08    0.19
   4  -4   2    0.71    0.22
  -4   4  -2    0.01    0.18
   4   4   2    0.18    0.21
  -4   4  -2    0.07    0.17
   5  -4   2    1.25    0.31
  -5  -4  -2    1.61    0.27
  -5   4  -2    1.22    0.29
   5   4   2    1.82    0.31
  -6  -4  -2    0.32    0.26
  -6   4  -2   -0.04    0.28
   7  -5  -2   -0.18    0.24
  -7   5   2   -0.05    0.31
  -7   5   2   -0.09    0.26
   6  -5  -2    0.01    0.22
  -6   5   2    0.33    0.22
  -6   5   2    0.19    0.22
   5  -5  -2    3.12    0.32
   5  -5  -2    3.31    0.30
   5  -5  -2    3.07    0.31
  -5   5   2    2.94    0.30
  -5   5   2    3.64    0.30
   4  -5  -2    7.26    0.38
   4  -5  -2    7.93    0.39
   4   5  -2    7.09    0.38
   4   5  -2    7.05    0.41
  -4   5   2    8.49    0.39
  -4   5   2    7.91    0.41
   3  -5  -2   34.69    1.03
   3  -5  -2   34.32    1.01
   3   5  -2   34.89    1.02
  -3   5   2   34.30    1.03
   3   5  -2   34.94    1.04
   2  -5  -2   11.63    0.41
   2  -5  -2   11.61    0.42
   2   5  -2   11.48    0.41
   2   5  -2   11.37    0.43
  -2   5   2   11.25    0.43
   1  -5  -2    0.16    0.09
   1  -5  -2    0.02    0.07
  -1   5   2    0.05    0.10
   1   5  -2   -0.14    0.10
   0  -5  -2   19.08    0.58
   0  -5  -2   19.02    0.57
   0  -5  -2   20.12    0.57
   0   5   2   19.20    0.58
   0   5   2   19.15    0.57
  -1  -5  -2    2.76    0.20
  -1  -5  -2    3.23    0.19
  -1  -5  -2    2.80    0.17
  -1   5  -2    2.74    0.19
   1   5   2    2.42    0.18
  -1   5  -2    2.83    0.22
   2  -5   2   58.26    1.63
  -2  -5  -2   59.84    1.64
   2   5   2   58.35    1.64
  -2   5  -2   62.46    1.68
  -2   5  -2   61.39    1.64
  -3  -5  -2   12.61    0.47
   3  -5   2   12.30    0.50
  -3   5  -2   13.06    0.49
  -3   5  -2   12.28    0.51
   3   5   2   12.53    0.52
  -4  -5  -2    4.66    0.34
   4  -5   2    5.09    0.38
  -4   5  -2    4.96    0.37
  -4   5  -2    5.22    0.36
   4   5   2    5.17    0.39
  -5  -5  -2    0.25    0.21
   5  -5   2    0.01    0.28
  -5   5  -2   -0.14    0.21
  -5   5  -2    0.11    0.23
   5   5   2    0.57    0.35
  -6  -5  -2   -0.23    0.21
   6   5   2   -0.16    0.30
  -6   5  -2   -0.48    0.29
   7  -6  -2    1.00    0.31
  -7   6   2    0.42    0.32
  -7   6   2    1.05    0.33
   6  -6  -2    0.15    0.22
  -6   6   2    0.03    0.22
  -6   6   2    0.21    0.24
   5  -6  -2   -0.09    0.18
   5  -6  -2   -0.13    0.20
   5  -6  -2   -0.08    0.18
  -5   6   2   -0.04    0.19
  -5   6   2   -0.09    0.18
   4  -6  -2    0.12    0.18
   4  -6  -2   -0.04    0.15
   4  -6  -2    0.14    0.14
  -4   6   2    0.00    0.16
  -4   6   2   -0.01    0.17
   3  -6  -2   35.00    1.02
   3  -6  -2   33.61    0.99
   3   6  -2   34.48    1.03
  -3   6   2   32.53    1.02
   2  -6  -2   22.62    0.69
   2  -6  -2   21.12    0.67
   2   6  -2   22.10    0.71
  -2   6   2   22.66    0.71
   1  -6  -2    0.68    0.12
   1  -6  -2    0.38    0.09
   1  -6  -2    0.56    0.11
  -1   6   2    0.41    0.12
   0  -6  -2    3.84    0.21
   0  -6  -2    3.82    0.21
   0  -6  -2    3.83    0.19
   0  -6  -2    3.95    0.21
   0   6   2    3.98    0.22
  -1  -6  -2    2.84    0.20
  -1  -6  -2    2.87    0.19
  -1   6  -2    2.60    0.20
  -1   6  -2    2.76    0.23
   1   6   2    2.54    0.22
   2  -6   2   22.04    0.70
  -2  -6  -2   22.45    0.70
  -2   6  -2   24.27    0.74
  -2   6  -2   23.53    0.71
   2   6   2   22.94    0.71
  -3  -6  -2    0.37    0.16
   3  -6   2    0.48    0.18
  -3   6  -2    0.37    0.16
   3   6   2    0.50    0.17
  -3   6  -2    0.36    0.17
   4  -6   2   -0.04    0.20
  -4  -6  -2    0.00    0.18
  -4   6  -2    0.21    0.20
   4   6   2    0.44    0.22
  -4   6  -2    0.48    0.21
   5  -6   2    2.74    0.44
  -5  -6  -2    3.67    0.35
  -5   6  -2    3.32    0.37
   5   6   2    2.99    0.41
  -5   6  -2    3.45    0.37
  -6  -6  -2    0.26    0.30
   6  -6   2    0.63    0.40
  -6   6  -2    0.30    0.32
   7  -7  -2    1.40    0.42
  -7   7   2    1.17    0.33
  -7   7   2    1.35    0.34
   6  -7  -2    6.15    0.56
   6  -7  -2    5.05    0.45
  -6   7   2    5.27    0.43
  -6   7   2    4.86    0.46
   5  -7  -2   -0.17    0.17
   5  -7  -2   -0.23    0.19
   5  -7  -2    0.09    0.18
  -5   7   2    0.07    0.20
  -5   7   2    0.02    0.20
   4  -7  -2    4.33    0.35
   4  -7  -2    4.09    0.31
   4  -7  -2    3.93    0.30
  -4   7   2    4.49    0.35
   3  -7  -2    3.00    0.23
   3  -7  -2    2.89    0.23
   3  -7  -2    2.65    0.24
  -3   7   2    3.29    0.27
   2  -7  -2   89.30    2.41
   2  -7  -2   88.65    2.37
   2  -7  -2   88.47    2.39
  -2   7   2   92.18    2.43
   1  -7  -2   34.80    1.00
   1  -7  -2   35.47    0.97
   1  -7  -2   34.89    0.98
  -1   7   2   34.32    1.01
   0  -7  -2   25.91    0.76
   0  -7  -2   27.00    0.76
   0  -7  -2   26.07    0.76
   0  -7  -2   27.16    0.78
   0   7  -2   26.84    0.76
   0   7  -2   25.71    0.72
   0   7   2   25.67    0.76
   0   7   2   26.64    0.78
  -1  -7  -2  216.60    5.68
  -1  -7  -2  213.59    5.67
   1   7   2  223.45    5.69
   1   7   2  214.32    5.67
  -1   7  -2  221.90    5.69
  -1   7  -2  221.06    5.66
   2  -7   2    5.79    0.30
  -2  -7  -2    6.39    0.29
  -2   7  -2    6.55    0.32
   2   7   2    6.15    0.31
  -2   7  -2    6.24    0.30
   3  -7   2   23.55    0.78
  -3  -7  -2   23.44    0.75
  -3   7  -2   24.48    0.81
  -3   7  -2   23.53    0.78
   3   7   2   24.90    0.78
   4  -7   2   -0.10    0.21
  -4  -7  -2   -0.18    0.17
   4   7   2   -0.08    0.21
  -4   7  -2    0.17    0.20
  -4   7  -2   -0.17    0.19
   5  -7   2    2.40    0.35
  -5  -7  -2    2.28    0.30
  -5   7  -2    2.38    0.34
   5   7   2    2.67    0.35
  -5   7  -2    2.06    0.32
  -6  -7  -2    2.07    0.32
  -6   7  -2    1.94    0.36
  -7   8   2    1.14    0.33
  -7   8   2    1.03    0.32
   6  -8  -2    0.17    0.21
   6  -8  -2    0.00    0.29
  -6   8   2   -0.19    0.22
  -6   8   2    0.14    0.23
   5  -8  -2   -0.26    0.19
   5  -8  -2    0.35    0.20
   5  -8  -2    0.14    0.18
  -5   8   2   -0.01    0.20
  -5   8   2    0.33    0.22
   4  -8  -2    0.31    0.17
   4  -8  -2    0.60    0.17
   4  -8  -2    0.69    0.19
  -4   8   2    0.66    0.22
   3  -8  -2    2.20    0.20
   3  -8  -2    2.56    0.21
   3  -8  -2    2.34    0.21
  -3   8   2    1.95    0.23
   2  -8  -2    3.78    0.25
   2  -8  -2    4.44    0.24
   2  -8  -2    4.34    0.24
  -2   8   2    4.28    0.29
   1  -8  -2    2.32    0.20
   1  -8  -2    1.92    0.16
   1  -8  -2    1.82    0.18
  -1   8   2    1.89    0.18
   0  -8  -2   23.82    0.71
   0  -8  -2   22.75    0.70
   0  -8  -2   23.53    0.72
   0  -8  -2   24.02    0.70
   0   8  -2   25.14    0.70
   0   8  -2   23.66    0.67
   0   8   2   24.82    0.73
   0   8   2   23.27    0.71
  -1  -8  -2    0.35    0.10
  -1  -8  -2    0.31    0.13
  -1   8  -2    0.07    0.13
   1   8   2    0.06    0.12
   1   8   2    0.22    0.14
  -1   8  -2    0.15    0.12
   2  -8   2    9.10    0.37
  -2  -8  -2    8.81    0.36
  -2   8  -2    9.69    0.38
   2   8   2    9.44    0.39
  -2   8  -2    8.95    0.40
  -3  -8  -2    0.55    0.16
   3  -8   2    0.93    0.20
  -3   8  -2    0.46    0.18
   3   8   2    0.50    0.18
  -3   8  -2    0.69    0.18
  -4  -8  -2    0.87    0.19
   4  -8   2    0.40    0.23
   4   8   2    0.07    0.23
  -4   8  -2    0.51    0.22
  -4   8  -2    0.31    0.21
  -5  -8  -2    1.17    0.26
   5  -8   2    1.81    0.32
   5   8   2    0.84    0.28
  -5   8  -2    1.37    0.30
  -5   8  -2    0.91    0.30
  -6  -8  -2    2.63    0.38
   6  -8   2    2.29    0.46
   6   8   2    3.44    0.55
  -6   8  -2    2.92    0.41
   6  -9  -2    4.59    0.49
   6  -9  -2    4.90    0.43
  -6   9   2    4.36    0.42
  -6   9   2    4.67    0.45
   5  -9  -2   13.15    0.62
   5  -9  -2   11.33    0.56
   5  -9  -2   11.90    0.56
  -5   9   2   13.16    0.62
  -5   9   2   12.04    0.58
   4  -9  -2    4.49    0.34
   4  -9  -2    3.72    0.32
   4  -9  -2    3.73    0.32
  -4   9   2    3.61    0.36
   3  -9  -2   22.87    0.75
   3  -9  -2   22.62    0.73
   3  -9  -2   23.68    0.74
  -3   9   2   23.13    0.79
   2  -9  -2   84.53    2.27
   2  -9  -2   84.27    2.29
   2  -9  -2   83.61    2.30
  -2   9   2   86.91    2.33
   1  -9  -2   37.23    1.05
   1  -9  -2   35.99    1.07
   1  -9  -2   37.62    1.04
  -1   9   2   37.50    1.09
   0  -9  -2   12.66    0.43
   0  -9  -2   12.56    0.43
   0  -9  -2   12.26    0.43
   0  -9  -2   12.25    0.44
   0   9  -2   12.23    0.42
   0   9   2   12.40    0.45
   0   9   2   12.88    0.45
   1  -9   2   65.13    1.72
  -1  -9  -2   62.30    1.74
  -1  -9  -2   61.03    1.72
   1   9   2   65.24    1.74
  -1   9  -2   64.21    1.71
  -1   9  -2   66.30    1.75
   1   9   2   61.04    1.73
  -2  -9  -2    7.50    0.33
   2  -9   2    7.51    0.34
  -2   9  -2    7.94    0.38
   2   9   2    7.67    0.36
  -2   9  -2    7.47    0.35
   2   9   2    8.13    0.34
   3  -9   2    0.39    0.20
  -3  -9  -2    0.33    0.17
   3   9   2    0.19    0.19
  -3   9  -2    0.39    0.18
  -3   9  -2    0.52    0.19
  -4  -9  -2   15.45    0.56
   4  -9   2   13.99    0.64
   4   9   2   14.54    0.63
  -4   9  -2   12.99    0.61
  -4   9  -2   13.66    0.63
  -5  -9  -2    8.04    0.47
   5  -9   2    8.26    0.68
  -5   9  -2    7.97    0.56
  -5   9  -2    7.87    0.60
   5   9   2    7.46    0.66
   6  -9   2    4.83    0.60
  -6   9  -2    3.17    0.44
  -6   9  -2    3.10    0.44
   6 -10  -2    0.16    0.26
   6 -10  -2    0.38    0.23
  -6  10   2    0.40    0.26
  -6  10   2    0.29    0.26
   5 -10  -2    0.26    0.19
   5 -10  -2    0.49    0.20
   5 -10  -2    0.70    0.26
  -5  10   2    0.43    0.24
  -5  10   2    0.72    0.25
   4 -10  -2    0.28    0.18
   4 -10  -2    0.28    0.16
   4 -10  -2    0.19    0.18
  -4  10   2    0.04    0.22
   3 -10  -2    3.35    0.26
   3 -10  -2    3.26    0.26
   3 -10  -2    3.06    0.26
  -3  10   2    3.50    0.32
   2 -10  -2    0.55    0.12
   2 -10  -2    0.68    0.14
   2 -10  -2    0.53    0.13
  -2  10   2    0.43    0.17
   1 -10  -2    2.58    0.20
   1 -10  -2    2.12    0.19
   1 -10  -2    2.45    0.20
  -1  10   2    1.96    0.21
   0 -10  -2   38.01    1.10
   0 -10  -2   39.32    1.09
   0 -10  -2   37.90    1.09
   0 -10  -2   38.69    1.12
   0  10  -2   38.48    1.08
   0  10   2   39.38    1.11
   0  10   2   38.68    1.11
  -1 -10  -2    8.96    0.35
   1 -10   2    8.30    0.28
  -1 -10  -2    8.11    0.34
   1 -10   2    8.36    0.34
  -1  10  -2    8.33    0.33
   1  10   2    9.12    0.35
  -1  10  -2    8.47    0.37
   1  10   2    7.59    0.36
   2 -10   2    6.39    0.33
  -2 -10  -2    5.82    0.30
   2 -10   2    5.62    0.23
  -2  10  -2    6.05    0.35
   2  10   2    6.67    0.31
   2  10   2    6.66    0.34
  -2  10  -2    5.96    0.32
  -3 -10  -2   -0.04    0.15
   3 -10   2    0.25    0.19
  -3  10  -2   -0.05    0.17
  -3  10  -2   -0.09    0.18
   3  10   2   -0.14    0.18
   4 -10   2    0.73    0.24
  -4 -10  -2    0.64    0.20
  -4  10  -2    0.63    0.24
  -4  10  -2    1.09    0.25
   4  10   2    0.51    0.24
  -5 -10  -2    0.69    0.24
   5 -10   2    0.91    0.29
  -5  10  -2    0.33    0.26
  -5  10  -2    0.21    0.27
   5  10   2    0.39    0.36
   6 -10   2    2.67    0.44
  -6  10  -2    2.09    0.39
  -6  10  -2    1.87    0.40
   6 -11  -2    0.53    0.24
   6 -11  -2    0.51    0.32
  -6  11   2    0.48    0.28
  -6  11   2    1.02    0.31
   5 -11  -2    0.93    0.26
   5 -11  -2    0.76    0.22
   5 -11  -2    1.10    0.24
  -5  11   2    0.93    0.26
  -5  11   2    1.08    0.29
   4 -11  -2   33.18    1.06
   4 -11  -2   34.80    1.08
   4 -11  -2   34.12    1.08
  -4  11   2   32.76    1.12
   3 -11  -2   19.08    0.66
   3 -11  -2   19.07    0.65
   3 -11  -2   19.42    0.68
  -3  11   2   19.33    0.72
   2 -11  -2   16.52    0.56
   2 -11  -2   16.25    0.55
   2 -11  -2   16.38    0.58
  -2  11   2   17.12    0.62
   1 -11  -2   44.28    1.30
   1 -11  -2   46.34    1.27
   1 -11  -2   44.09    1.28
  -1  11   2   46.54    1.32
   0 -11  -2   34.02    0.96
   0 -11  -2   32.62    0.98
   0 -11  -2   31.64    0.96
   0  11  -2   33.05    0.94
   0  11   2   32.36    0.97
   0  11   2   33.32    0.97
  -1 -11  -2   32.61    0.96
  -1 -11  -2   31.97    0.96
   1 -11   2   32.11    0.89
  -1 -11  -2   31.95    0.94
   1 -11   2   32.07    0.94
   1  11   2   32.63    0.95
   1  11   2   32.55    0.96
  -1  11  -2   32.35    0.93
  -1  11  -2   32.58    0.97
  -2 -11  -2   13.57    0.50
   2 -11   2   14.22    0.51
   2 -11   2   13.36    0.44
   2  11   2   14.64    0.50
  -2  11  -2   13.77    0.51
   2  11   2   13.61    0.52
  -2  11  -2   13.87    0.55
  -3 -11  -2   30.10    0.92
   3 -11   2   28.20    0.95
   3  11   2   29.30    0.95
  -3  11  -2   28.71    0.95
   3  11   2   30.58    0.91
  -3  11  -2   28.40    0.97
   4 -11   2    5.03    0.43
  -4 -11  -2    4.78    0.37
   4  11   2    5.75    0.46
  -4  11  -2    4.94    0.42
  -4  11  -2    4.56    0.41
   5 -11   2    0.82    0.29
  -5 -11  -2    1.28    0.25
  -5  11  -2    1.39    0.33
   5  11   2    0.90    0.38
  -5  11  -2    0.93    0.32
   6 -11   2    0.16    0.40
   6  11   2    0.97    0.43
  -6  11  -2    0.59    0.31
  -6  11  -2    0.35    0.32
   6 -12  -2    1.54    0.30
   6 -12  -2    1.96    0.40
  -6  12   2    1.69    0.34
  -6  12   2    1.64    0.36
   5 -12  -2    1.45    0.32
   5 -12  -2    0.94    0.23
   5 -12  -2    0.61    0.22
  -5  12   2    0.89    0.30
  -5  12   2    0.94    0.27
   4 -12  -2    3.27    0.30
   4 -12  -2    2.73    0.30
   4 -12  -2    2.89    0.27
  -4  12   2    3.35    0.36
   3 -12  -2   36.04    1.06
   3 -12  -2   34.92    1.08
   3 -12  -2   34.62    1.05
  -3  12   2   33.32    1.11
   2 -12  -2    3.75    0.25
   2 -12  -2    3.54    0.26
   2 -12  -2    4.29    0.28
  -2  12   2    4.19    0.34
   1 -12  -2   14.14    0.52
   1 -12  -2   14.73    0.51
   1 -12  -2   15.38    0.51
  -1  12   2   14.40    0.56
   0 -12  -2   23.10    0.75
   0 -12  -2   23.06    0.72
   0 -12  -2   23.49    0.72
   0  12   2   23.03    0.74
   0  12  -2   23.60    0.71
  -1 -12  -2    5.42    0.29
  -1 -12  -2    5.04    0.29
   1 -12   2    5.54    0.28
  -1 -12  -2    4.89    0.31
   1 -12   2    4.55    0.22
  -1 -12  -2    5.32    0.28
  -1  12  -2    4.99    0.27
  -1  12  -2    5.21    0.31
   1  12   2    4.65    0.31
   1  12   2    5.22    0.29
   2 -12   2   51.49    1.45
  -2 -12  -2   54.15    1.53
   2 -12   2   52.82    1.47
   2 -12   2   57.03    1.55
  -2  12  -2   53.93    1.58
   2  12   2   56.58    1.52
   2  12   2   52.91    1.53
  -2  12  -2   54.72    1.53
   3 -12   2    1.29    0.24
  -3 -12  -2    1.09    0.20
   3  12   2    0.90    0.24
   3  12   2    0.69    0.18
  -3  12  -2    0.56    0.22
  -3  12  -2    0.92    0.22
  -4 -12  -2    0.24    0.19
   4 -12   2    0.18    0.24
  -4  12  -2    0.32    0.23
  -4  12  -2    0.42    0.24
   4  12   2    0.38    0.27
   5 -12   2    4.12    0.50
  -5  12  -2    3.88    0.43
   5  12   2    3.54    0.50
  -5  12  -2    3.56    0.42
  -6  12  -2    0.41    0.31
  -6  12  -2    1.01    0.36
   6 -13  -2   -0.18    0.28
  -6  13   2   -0.33    0.26
  -6  13   2    0.08    0.30
   5 -13  -2    8.43    0.60
   5 -13  -2   10.48    0.56
   5 -13  -2    8.57    0.49
  -5  13   2    9.19    0.60
  -5  13   2    9.82    0.57
   4 -13  -2   11.33    0.53
   4 -13  -2   12.09    0.53
   4 -13  -2   11.90    0.53
  -4  13   2   11.36    0.61
   3 -13  -2    1.55    0.22
   3 -13  -2    1.58    0.22
   3 -13  -2    1.48    0.20
  -3  13   2    1.70    0.28
   2 -13  -2    1.20    0.17
   2 -13  -2    1.41    0.19
   2 -13  -2    1.41    0.19
  -2  13   2    1.46    0.24
   1 -13  -2    6.08    0.32
   1 -13  -2    6.41    0.33
   1 -13  -2    6.29    0.31
  -1  13   2    6.53    0.38
   0 -13  -2    7.65    0.34
   0 -13   2    7.21    0.32
   0 -13  -2    6.85    0.35
   0 -13  -2    7.04    0.34
   0  13   2    7.22    0.36
   0  13  -2    6.83    0.28
   0  13  -2    7.47    0.33
   1 -13   2    6.60    0.28
  -1 -13  -2    7.47    0.38
  -1 -13  -2    7.45    0.35
   1 -13   2    7.57    0.35
  -1 -13  -2    7.41    0.34
  -1 -13  -2    7.12    0.34
  -1  13  -2    7.43    0.38
   1  13   2    6.87    0.37
  -1  13  -2    7.05    0.32
   1  13   2    7.14    0.35
   2 -13   2    6.60    0.36
   2 -13   2    6.76    0.30
  -2 -13  -2    6.78    0.36
   2 -13   2    6.06    0.28
  -2 -13  -2    6.43    0.35
   2  13   2    6.33    0.38
  -2  13  -2    6.41    0.40
   2  13   2    6.53    0.34
  -2  13  -2    6.58    0.36
  -3 -13  -2    5.25    0.37
   3 -13   2    5.48    0.40
  -3  13  -2    4.99    0.40
   3  13   2    5.09    0.41
  -3  13  -2    5.55    0.38
  -4 -13  -2    4.45    0.38
   4 -13   2    4.74    0.42
  -4  13  -2    4.44    0.44
  -4  13  -2    5.13    0.41
   4  13   2    5.58    0.46
   5 -13   2   -0.18    0.30
   5  13   2    0.21    0.37
  -5  13  -2    0.42    0.28
  -5  13  -2   -0.08    0.28
   6 -14  -2    0.38    0.29
  -6  14   2    0.29    0.31
  -6  14   2    0.51    0.31
   5 -14  -2   -0.24    0.18
   5 -14  -2    0.34    0.27
  -5  14   2   -0.16    0.25
  -5  14   2   -0.07    0.27
   4 -14  -2    3.33    0.31
   4 -14  -2    3.81    0.34
   4 -14  -2    3.44    0.30
  -4  14   2    3.46    0.39
   3 -14  -2   21.74    0.75
   3 -14  -2   20.88    0.74
   3 -14  -2   22.90    0.78
  -3  14   2   22.36    0.83
   2 -14  -2   12.86    0.51
   2 -14  -2   13.46    0.54
   2 -14  -2   13.45    0.51
  -2  14   2   13.56    0.59
   1 -14  -2   11.18    0.44
   1 -14  -2   11.41    0.47
   1 -14  -2   11.18    0.45
  -1  14   2   10.99    0.50
   0 -14  -2    0.54    0.14
   0 -14   2    0.61    0.16
   0 -14  -2    0.45    0.14
   0 -14   2    0.47    0.13
   0 -14  -2    0.59    0.16
   0  14  -2    0.21    0.12
   0  14  -2    0.67    0.16
   0  14   2    0.31    0.18
   1 -14   2    5.50    0.25
  -1 -14  -2    5.31    0.35
  -1 -14  -2    5.39    0.30
  -1 -14  -2    4.96    0.32
  -1 -14  -2    5.69    0.32
   1 -14   2    6.03    0.32
   1  14   2    5.26    0.35
  -1  14  -2    4.94    0.30
  -1  14  -2    4.72    0.35
   1  14   2    5.78    0.32
   2 -14   2   12.28    0.45
  -2 -14  -2   12.36    0.52
  -2 -14  -2   13.76    0.51
   2 -14   2   13.04    0.53
   2  14   2   12.64    0.49
  -2  14  -2   12.86    0.51
   2  14   2   12.93    0.54
  -2  14  -2   12.20    0.56
  -3 -14  -2   10.72    0.46
   3 -14   2   10.06    0.51
  -3  14  -2    9.68    0.50
  -3  14  -2    8.52    0.53
   3  14   2   10.30    0.52
  -4 -14  -2    1.51    0.26
   4 -14   2    1.71    0.32
  -4  14  -2    2.14    0.33
   4  14   2    1.86    0.34
  -4  14  -2    2.47    0.32
   5 -14   2    0.54    0.30
   5  14   2    0.49    0.39
  -5  14  -2    0.84    0.32
  -5  14  -2    0.62    0.31
   6 -15  -2    1.14    0.33
  -6  15   2    0.78    0.35
  -6  15   2    1.23    0.35
   5 -15  -2   -0.04    0.19
   5 -15  -2    0.28    0.24
  -5  15   2    0.34    0.29
  -5  15   2    0.06    0.27
   4 -15  -2    0.05    0.18
   4 -15  -2    0.13    0.19
   4 -15  -2    0.38    0.20
  -4  15   2   -0.12    0.26
   3 -15  -2    2.15    0.26
   3 -15  -2    2.06    0.23
   3 -15  -2    1.73    0.23
  -3  15   2    2.15    0.32
   2 -15  -2    1.09    0.20
   2 -15  -2    1.30    0.19
   2 -15  -2    1.46    0.21
  -2  15   2    1.51    0.27
   1 -15  -2    3.02    0.28
   1 -15  -2    2.68    0.25
   1 -15  -2    2.71    0.23
  -1  15   2    3.19    0.29
   0 -15  -2   12.04    0.51
   0 -15   2   13.24    0.48
   0 -15   2   12.96    0.45
   0 -15  -2   11.90    0.49
   0 -15  -2   12.58    0.49
   0  15  -2   12.60    0.48
   0  15   2   12.79    0.53
   0  15  -2   12.24    0.43
  -1 -15  -2   15.79    0.59
  -1 -15  -2   16.42    0.62
   1 -15   2   15.32    0.52
  -1 -15  -2   17.59    0.59
  -1 -15  -2   15.87    0.59
   1 -15   2   15.59    0.58
   1  15   2   16.37    0.58
  -1  15  -2   16.70    0.57
   1  15   2   15.92    0.61
  -1  15  -2   16.17    0.62
  -2 -15  -2   10.04    0.46
  -2 -15  -2   10.48    0.45
   2 -15   2    9.27    0.44
   2 -15   2   10.15    0.47
   2  15   2   10.31    0.49
   2  15   2   10.42    0.43
  -2  15  -2   10.27    0.45
  -2  15  -2    8.24    0.49
  -3 -15  -2    0.25    0.19
   3 -15   2   -0.01    0.21
  -3  15  -2   -0.04    0.22
   3  15   2    0.04    0.23
  -3  15  -2    0.14    0.21
   4 -15   2    0.18    0.26
   4  15   2    0.06    0.29
  -4  15  -2    0.21    0.25
  -4  15  -2   -0.16    0.24
   5 -15   2    0.55    0.30
  -5  15  -2    0.12    0.29
   5  15   2    0.43    0.40
  -5  15  -2    0.88    0.31
   6 -16  -2    0.48    0.30
  -6  16   2    0.56    0.33
   5 -16  -2    0.93    0.23
   5 -16  -2    0.84    0.29
  -5  16   2    1.13    0.33
  -5  16   2    1.18    0.37
   4 -16  -2    4.75    0.39
   4 -16  -2    4.17    0.39
   4 -16  -2    5.11    0.40
  -4  16   2    5.09    0.50
   3 -16  -2    0.46    0.17
   3 -16  -2    0.03    0.17
   3 -16  -2    0.04    0.18
  -3  16   2   -0.05    0.24
   2 -16  -2   15.38    0.57
   2 -16  -2   13.59    0.56
   2 -16  -2   14.29    0.59
  -2  16   2   14.63    0.65
   1 -16  -2   31.75    1.00
   1 -16  -2   31.44    1.04
   1 -16  -2   32.31    1.00
  -1 -16   2   34.21    0.99
  -1  16   2   32.95    1.05
   0 -16   2   25.10    0.78
   0 -16  -2   23.64    0.83
   0 -16  -2   24.35    0.80
   0 -16   2   25.14    0.76
   0 -16  -2   23.81    0.79
   0  16   2   23.64    0.82
   0  16  -2   24.31    0.73
   0  16  -2   23.74    0.78
   1 -16   2   11.44    0.49
   1 -16   2   11.93    0.43
  -1 -16  -2   12.34    0.49
  -1 -16  -2   11.15    0.49
  -1 -16  -2   12.00    0.53
   1  16   2   11.38    0.51
  -1  16  -2   12.35    0.47
   1  16   2   11.95    0.49
  -1  16  -2   10.94    0.52
  -2 -16  -2    3.28    0.29
  -2 -16  -2    3.36    0.27
  -2 -16  -2    3.07    0.31
   2 -16   2    3.37    0.30
  -2  16  -2    2.79    0.33
   2  16   2    3.36    0.31
  -2  16  -2    3.41    0.29
  -3 -16  -2    2.44    0.29
   3 -16   2    1.83    0.29
  -3  16  -2    2.21    0.33
  -3  16  -2    2.52    0.31
   3  16   2    2.04    0.33
   4 -16   2   -0.13    0.25
  -4  16  -2    0.44    0.28
  -4  16  -2    0.25    0.25
   4  16   2    0.30    0.30
   5 -16   2    0.43    0.31
  -5  16  -2    0.42    0.30
  -5  16  -2    0.07    0.30
   5  16   2    0.34    0.35
   5 -17  -2   -0.13    0.25
   5 -17  -2    0.19    0.22
  -5  17   2   -0.01    0.28
  -5  17   2    0.14    0.32
   4 -17  -2    1.22    0.25
   4 -17  -2    0.97    0.24
   4 -17  -2    1.15    0.23
  -4  17   2    0.93    0.33
   3 -17  -2    5.46    0.37
   3 -17  -2    5.13    0.38
   3 -17  -2    5.85    0.41
  -3  17   2    4.84    0.47
   2 -17  -2    8.12    0.44
   2 -17  -2    8.09    0.42
   2 -17  -2    6.99    0.41
  -2  17   2    7.55    0.50
   1 -17  -2    0.47    0.18
   1 -17  -2    0.41    0.16
   1 -17  -2    0.23    0.17
  -1 -17   2    0.16    0.18
  -1  17   2    0.70    0.24
   0 -17  -2    3.63    0.32
   0 -17  -2    3.43    0.29
   0 -17  -2    3.55    0.30
   0 -17   2    3.60    0.27
   0 -17   2    4.05    0.32
   0  17  -2    3.09    0.25
   0  17  -2    3.38    0.30
   0  17   2    3.07    0.31
  -1 -17  -2    8.81    0.44
   1 -17   2    8.41    0.44
  -1 -17  -2    8.27    0.45
   1 -17   2    8.48    0.42
  -1 -17  -2    8.68    0.42
   1 -17   2    8.12    0.36
  -1  17  -2    7.68    0.45
  -1  17  -2    8.52    0.40
   1  17   2    8.30    0.43
  -2 -17  -2    0.22    0.16
   2 -17   2    0.25    0.21
  -2 -17  -2    0.26    0.20
  -2 -17  -2    0.14    0.20
   2  17   2    0.39    0.22
  -2  17  -2    0.22    0.23
  -2  17  -2    0.44    0.20
   3 -17   2    2.16    0.30
  -3 -17  -2    2.49    0.29
  -3 -17  -2    2.43    0.30
   3  17   2    2.66    0.34
  -3  17  -2    2.35    0.30
  -3  17  -2    2.26    0.34
   4 -17   2    0.15    0.27
   4  17   2    0.00    0.29
  -4  17  -2    0.06    0.28
  -4  17  -2   -0.34    0.24
   5 -17   2    2.53    0.41
  -5  17  -2    1.78    0.38
   5  17   2    1.95    0.47
  -5  17  -2    2.17    0.38
   5 -18  -2   -0.02    0.24
  -5  18   2    0.48    0.34
  -5  18   2    0.29    0.28
   4 -18  -2   12.01    0.59
   4 -18  -2   11.44    0.58
   4 -18  -2   12.51    0.56
  -4  18   2   10.56    0.69
   3 -18  -2    3.35    0.33
   3 -18  -2    3.37    0.31
   3 -18  -2    3.42    0.31
  -3  18   2    3.19    0.40
   2 -18  -2    1.12    0.23
   2 -18  -2    1.19    0.23
   2 -18  -2    1.02    0.20
  -2  18   2    1.27    0.31
  -1 -18   2   17.00    0.61
   1 -18  -2   14.90    0.60
   1 -18  -2   16.00    0.65
   1 -18  -2   16.08    0.62
  -1  18   2   15.15    0.67
   0 -18   2   19.07    0.64
   0 -18  -2   19.84    0.70
   0 -18  -2   17.82    0.71
   0 -18  -2   17.84    0.67
   0 -18   2   20.05    0.68
   0  18   2   18.74    0.72
   0  18  -2   18.40    0.66
  -1 -18  -2    3.77    0.31
  -1 -18  -2    2.89    0.26
   1 -18   2    3.10    0.25
  -1 -18  -2    2.72    0.29
   1 -18   2    3.68    0.30
   1 -18   2    3.11    0.29
  -1  18  -2    3.39    0.33
  -1  18  -2    3.42    0.27
   1  18   2    3.21    0.30
  -2 -18  -2    3.13    0.30
   2 -18   2    4.07    0.35
  -2 -18  -2    3.36    0.30
  -2 -18  -2    2.82    0.33
   2  18   2    3.33    0.34
  -2  18  -2    3.50    0.31
  -2  18  -2    3.57    0.37
  -3 -18  -2    9.82    0.55
   3 -18   2   10.02    0.57
   3  18   2   11.18    0.56
  -3  18  -2    9.75    0.60
  -3  18  -2   10.55    0.55
   4 -18   2    0.17    0.27
   4  18   2   -0.15    0.28
  -4  18  -2   -0.11    0.26
  -4  18  -2   -0.24    0.27
   5 -19  -2    0.11    0.27
  -5  19   2    0.13    0.30
  -5  19   2    0.38    0.34
   4 -19  -2    0.74    0.22
   4 -19  -2    1.33    0.28
   4 -19  -2    1.42    0.28
  -4  19   2    1.25    0.37
   3 -19  -2    0.21    0.20
   3 -19  -2    0.21    0.19
   3 -19  -2    0.54    0.22
  -3  19   2   -0.13    0.28
   2 -19  -2    9.63    0.48
   2 -19  -2   10.25    0.52
   2 -19  -2    9.34    0.48
  -2  19   2    8.55    0.56
   1 -19  -2    3.02    0.32
   1 -19  -2    2.98    0.28
  -1 -19   2    3.57    0.30
   1 -19  -2    3.08    0.30
  -1  19   2    3.17    0.36
   0 -19  -2    6.55    0.40
   0 -19   2    6.68    0.40
   0 -19  -2    6.09    0.39
   0 -19  -2    6.44    0.41
   0 -19   2    6.74    0.35
   0  19   2    5.86    0.43
  -1 -19  -2    5.27    0.40
  -1 -19  -2    5.16    0.36
  -1 -19  -2    5.41    0.38
   1 -19   2    4.80    0.38
   1 -19   2    5.01    0.36
   1 -19   2    5.29    0.39
  -1  19  -2    4.82    0.40
   1  19   2    5.29    0.45
  -1  19  -2    5.40    0.35
  -2 -19  -2    0.03    0.25
   2 -19   2    0.19    0.22
  -2 -19  -2    0.42    0.20
  -2 -19  -2    0.41    0.23
  -2  19  -2    0.57    0.22
  -2  19  -2    0.69    0.27
   2  19   2    0.40    0.25
   3 -19   2    3.80    0.40
  -3 -19  -2    4.07    0.37
   3  19   2    3.49    0.40
  -3  19  -2    3.65    0.42
  -3  19  -2    3.82    0.37
   4 -19   2    1.61    0.33
  -4 -19  -2    1.64    0.32
   4  19   2    1.83    0.39
  -4  19  -2    1.85    0.34
  -4  19  -2    1.69    0.37
   5 -20  -2    1.56    0.32
  -5  20   2    1.24    0.36
  -5  20   2    1.42    0.42
   4 -20  -2    6.40    0.48
   4 -20  -2    6.33    0.44
   4 -20  -2    6.35    0.48
  -4  20   2    6.37    0.60
   3 -20  -2    4.21    0.40
   3 -20  -2    4.48    0.39
   3 -20  -2    3.57    0.34
  -3  20   2    3.72    0.43
  -2 -20   2    0.99    0.25
   2 -20  -2    0.85    0.21
   2 -20  -2    0.79    0.23
   2 -20  -2    0.63    0.23
  -2  20   2    0.48    0.29
   1 -20  -2    5.44    0.39
  -1 -20   2    5.91    0.39
   1 -20  -2    4.80    0.38
  -1 -20   2    5.38    0.38
   1 -20  -2    5.48    0.42
  -1  20   2    4.84    0.46
   0 -20  -2    3.67    0.32
   0 -20  -2    3.39    0.32
   0 -20  -2    3.76    0.32
   0 -20   2    3.08    0.30
   0 -20   2    3.38    0.29
   0  20   2    3.19    0.34
   1 -20   2    0.20    0.20
  -1 -20  -2    0.02    0.19
   1 -20   2    0.56    0.22
  -1 -20  -2    0.31    0.22
  -1 -20  -2    0.51    0.20
  -1  20  -2    0.39    0.21
  -1  20  -2    0.56    0.24
  -2 -20  -2    1.90    0.30
  -2 -20  -2    1.77    0.27
   2 -20   2    1.55    0.27
  -2 -20  -2    1.17    0.29
  -2  20  -2    1.98    0.28
  -2  20  -2    1.43    0.31
   3 -20   2   10.27    0.57
  -3 -20  -2   11.44    0.64
  -3 -20  -2   11.23    0.59
  -3  20  -2    8.88    0.62
   3  20   2    9.35    0.59
  -3  20  -2   10.36    0.59
  -4 -20  -2    0.70    0.28
   4 -20   2    0.84    0.32
  -4  20  -2    1.81    0.34
  -4  20  -2    1.01    0.34
   4  20   2    1.22    0.37
   4 -21  -2    0.26    0.24
   4 -21  -2    0.20    0.21
  -4  21   2    0.72    0.35
   3 -21  -2    0.49    0.23
   3 -21  -2    1.27    0.26
   3 -21  -2    1.35    0.25
  -3  21   2    1.42    0.35
   2 -21  -2    5.66    0.43
   2 -21  -2    6.84    0.48
   2 -21  -2    7.05    0.45
  -2 -21   2    6.63    0.44
  -2  21   2    6.10    0.52
  -1 -21   2    3.28    0.32
   1 -21  -2    3.48    0.32
  -1 -21   2    2.96    0.28
   1 -21  -2    3.17    0.32
   1 -21  -2    3.22    0.34
  -1  21   2    2.25    0.35
   0 -21   2    5.12    0.34
   0 -21  -2    5.12    0.41
   0 -21  -2    6.08    0.41
   0 -21  -2    5.52    0.40
   0 -21   2    5.24    0.40
   0  21   2    4.68    0.40
  -1 -21  -2    4.23    0.39
  -1 -21  -2    4.51    0.40
   1 -21   2    4.61    0.41
  -1 -21  -2    4.43    0.36
   1 -21   2    4.04    0.38
  -1  21  -2    4.46    0.42
  -2 -21  -2    3.31    0.33
  -2 -21  -2    2.07    0.32
  -2 -21  -2    3.15    0.36
   2 -21   2    3.17    0.33
  -2  21  -2    3.27    0.34
  -2  21  -2    2.83    0.37
  -3 -21  -2    1.81    0.30
   3 -21   2    1.43    0.30
  -3 -21  -2    1.21    0.36
  -3  21  -2    1.53    0.35
  -3  21  -2    1.71    0.31
   3  21   2    1.48    0.33
   4 -21   2    3.61    0.43
  -4 -21  -2    4.26    0.44
  -4  21  -2    3.29    0.45
  -4  21  -2    3.26    0.41
   4 -22  -2    2.63    0.34
   4 -22  -2    2.68    0.33
  -4  22   2    2.57    0.44
   3 -22  -2    3.93    0.35
   3 -22  -2    2.89    0.34
   3 -22  -2    3.42    0.36
  -3  22   2    3.85    0.45
   2 -22  -2    0.36    0.23
   2 -22  -2    0.03    0.22
   2 -22  -2    0.02    0.20
  -2 -22   2   -0.25    0.23
  -2  22   2    0.30    0.30
  -1 -22   2    0.35    0.20
   1 -22  -2    0.32    0.23
   1 -22  -2    0.69    0.22
  -1 -22   2    0.39    0.23
   1 -22  -2    0.87    0.26
  -1  22   2    0.51    0.29
   0 -22  -2    2.12    0.29
   0 -22   2    2.05    0.23
   0 -22  -2    2.05    0.30
   0 -22   2    2.84    0.31
   0 -22  -2    2.04    0.30
   0  22   2    1.27    0.36
   1 -22   2    0.14    0.24
   1 -22   2   -0.03    0.19
  -1 -22  -2    0.09    0.20
  -1 -22  -2    0.10    0.23
  -1 -22  -2   -0.17    0.19
   2 -22   2    7.21    0.49
  -2 -22  -2    6.29    0.51
  -2 -22  -2    8.16    0.53
  -2 -22  -2    7.62    0.50
  -2  22  -2    6.96    0.47
  -2  22  -2    6.11    0.53
  -3 -22  -2    3.48    0.45
  -3 -22  -2    3.79    0.40
   3 -22   2    4.36    0.40
  -3  22  -2    3.11    0.37
  -3  22  -2    3.42    0.42
   4 -23  -2    0.36    0.26
   3 -23  -2    1.03    0.27
  -3 -23   2    1.28    0.32
   3 -23  -2    1.56    0.30
   3 -23  -2    0.70    0.25
  -3  23   2    1.52    0.38
  -2 -23   2    6.63    0.47
   2 -23  -2    6.93    0.47
  -2 -23   2    6.81    0.49
   2 -23  -2    7.45    0.51
   2 -23  -2    6.42    0.47
  -2  23   2    5.59    0.54
  -1 -23   2    2.49    0.28
  -1 -23   2    2.34    0.31
   1 -23  -2    2.70    0.35
   1 -23  -2    2.88    0.32
   1 -23  -2    2.40    0.32
  -1  23   2    2.17    0.36
   0 -23  -2    4.56    0.41
   0 -23  -2    4.61    0.42
   0 -23   2    5.34    0.43
   0 -23  -2    4.89    0.43
   0 -23   2    4.64    0.36
   1 -23   2    5.82    0.53
  -1 -23  -2    5.95    0.46
   1 -23   2    6.26    0.47
  -1 -23  -2    6.06    0.46
  -1 -23  -2    6.05    0.49
  -2 -23  -2    0.15    0.26
   2 -23   2    0.57    0.27
  -2 -23  -2    0.23    0.27
  -2 -23  -2    0.79    0.26
  -2  23  -2    0.66    0.29
  -3 -23  -2    0.97    0.28
  -3 -23  -2   -0.18    0.29
  -3 -23  -2    0.67    0.33
   3 -23   2    0.29    0.27
  -3  23  -2    0.66    0.33
  -3  23  -2    0.38    0.28
   3 -24  -2    0.06    0.24
  -3 -24   2    0.04    0.28
   3 -24  -2    0.01    0.22
   3 -24  -2    0.09    0.24
  -3  24   2    0.53    0.35
   2 -24  -2    2.08    0.30
   2 -24  -2    2.89    0.36
   2 -24  -2    2.32    0.33
  -2 -24   2    2.54    0.35
  -2 -24   2    1.91    0.30
  -2  24   2    2.38    0.39
   1 -24  -2    1.16    0.28
  -1 -24   2    0.77    0.27
   1 -24  -2    1.14    0.26
  -1 -24   2    1.46    0.24
   1 -24  -2    1.62    0.30
  -1  24   2    0.65    0.32
   0 -24   2    1.52    0.30
   0 -24  -2    1.56    0.28
   0 -24  -2    1.21    0.28
   0 -24  -2    1.38    0.30
  -1 -24  -2    1.42    0.30
  -1 -24  -2    1.87    0.31
   1 -24   2    1.58    0.31
  -1 -24  -2    1.81    0.30
  -2 -24  -2    0.05    0.27
  -2 -24  -2    0.19    0.24
   2 -24   2    0.17    0.26
  -2 -24  -2   -0.29    0.22
  -2  24  -2   -0.10    0.37
   3 -25  -2    0.00    0.26
  -3 -25   2    0.10    0.33
   2 -25  -2    7.05    0.51
   2 -25  -2    7.95    0.56
  -2 -25   2    8.17    0.53
  -2 -25   2    7.72    0.54
  -2  25   2    5.91    0.57
  -1 -25   2    0.13    0.19
  -1 -25   2    0.38    0.27
   1 -25  -2    0.39    0.25
   1 -25  -2    0.03    0.22
   1 -25  -2   -0.07    0.24
   0 -25   2    0.12    0.26
   0 -25   2   -0.68    0.28
   0 -25  -2    0.18    0.22
   0 -25  -2    0.55    0.26
   0 -25  -2   -0.09    0.24
  -1 -25  -2   11.50    0.63
  -1 -25  -2   13.52    0.66
  -1 -25  -2   12.29    0.66
   1 -25   2   11.84    0.63
  -2 -25  -2   -0.11    0.23
  -2 -25  -2    0.15    0.24
   2 -25   2   -0.10    0.25
  -2 -25  -2    0.12    0.30
   2 -26  -2    0.11    0.24
  -2 -26   2    0.43    0.29
  -2 -26   2   -0.16    0.24
   2 -26  -2    0.44    0.26
   2 -26  -2    0.38    0.23
  -2  26   2    0.13    0.33
   1 -26  -2    0.47    0.27
  -1 -26   2    0.64    0.28
   1 -26  -2    0.52    0.27
   1 -26  -2    0.41    0.25
  -1 -26   2    0.66    0.22
   0 -26   2    0.27    0.28
   0 -26  -2    1.22    0.30
   0 -26  -2    0.61    0.28
   0 -26   2   -0.06    0.29
   0 -26  -2    0.76    0.26
  -1 -26  -2    1.08    0.29
  -1 -26  -2    0.93    0.31
  -1 -26  -2    0.92    0.27
   1 -26   2    0.73    0.29
   0 -27   2   -0.01    0.28
   0 -27  -2    0.07    0.43
   7   0  -3   -0.12    0.23
   6   0  -3    0.41    0.23
   6   0  -3    0.08    0.23
   5   0  -3    0.09    0.17
  -5   0   3   -0.04    0.14
   5   0  -3    0.15    0.20
  -5   0   3    0.13    0.15
   4   0  -3   -0.07    0.15
  -4   0   3   -0.07    0.11
   4   0  -3   -0.15    0.13
  -4   0   3    0.06    0.11
   3   0  -3    0.09    0.12
   3   0  -3   -0.15    0.10
  -3   0   3   -0.10    0.07
   2   0  -3    0.11    0.10
   2   0  -3   -0.06    0.11
  -2   0   3    0.25    0.09
   1   0  -3   -0.22    0.08
   1   0  -3   -0.11    0.07
  -1   0   3   -0.17    0.07
   1   0  -3   -0.11    0.10
   0   0  -3   -0.02    0.06
   0   0  -3   -0.02    0.08
   0   0  -3    0.07    0.09
  -1   0  -3   -0.05    0.06
  -1   0  -3   -0.06    0.04
  -1   0  -3   -0.02    0.12
   2   0   3   -0.21    0.12
  -2   0  -3    0.12    0.06
  -2   0  -3    0.00    0.13
  -3   0  -3    0.04    0.16
   3   0   3   -0.02    0.18
  -4   0  -3    0.14    0.20
   4   0   3    0.41    0.25
  -5   0  -3   -0.13    0.24
   5   0   3   -0.20    0.35
  -6   0  -3    0.23    0.30
   7  -1  -3   -0.18    0.24
   7   1  -3   -0.01    0.23
   7   1  -3   -0.06    0.26
   6  -1  -3    5.86    0.47
   6  -1  -3    5.34    0.46
   6   1  -3    5.03    0.48
  -6   1   3    5.71    0.40
   6   1  -3    5.72    0.47
  -5  -1   3    2.98    0.26
  -5  -1   3    3.43    0.27
   5  -1  -3    3.23    0.33
   5  -1  -3    3.26    0.30
  -5   1   3    3.45    0.28
   5   1  -3    4.16    0.37
   5   1  -3    3.41    0.30
  -5   1   3    3.55    0.30
   4  -1  -3    3.31    0.31
  -4  -1   3    2.97    0.22
   4  -1  -3    3.01    0.25
  -4  -1   3    3.40    0.22
  -4   1   3    3.08    0.24
   4   1  -3    2.67    0.24
   4   1  -3    3.39    0.31
  -4   1   3    3.27    0.24
   3  -1  -3    1.62    0.19
  -3  -1   3    1.57    0.15
   3  -1  -3    1.55    0.17
   3   1  -3    1.67    0.18
  -3   1   3    1.83    0.17
   3   1  -3    1.55    0.19
   2  -1  -3   28.32    0.85
   2  -1  -3   29.13    0.83
  -2  -1   3   27.37    0.80
   2   1  -3   28.08    0.85
  -2   1   3   27.41    0.82
   2   1  -3   28.63    0.83
   1  -1  -3    0.10    0.10
  -1  -1   3    0.11    0.08
   1  -1  -3    0.11    0.09
   1  -1  -3    0.03    0.08
   1   1  -3    0.00    0.07
  -1   1   3   -0.01    0.08
   1   1  -3    0.20    0.09
   1   1  -3    0.07    0.10
   0  -1  -3   49.24    1.30
   0  -1  -3   48.85    1.32
   0  -1  -3   49.18    1.32
   0   1  -3   48.53    1.32
   0   1  -3   48.25    1.29
   0   1  -3   48.90    1.31
  -1  -1  -3    5.46    0.22
  -1  -1  -3    5.65    0.20
  -1  -1  -3    5.76    0.28
  -1   1  -3    5.66    0.27
  -2  -1  -3    6.95    0.33
   2  -1   3    7.17    0.31
  -2   1  -3    6.75    0.32
   2   1   3    7.14    0.32
   3  -1   3   12.93    0.52
  -3  -1  -3   12.31    0.51
  -3   1  -3   12.75    0.50
   3   1   3   12.61    0.53
   4  -1   3    5.75    0.42
  -4  -1  -3    6.55    0.41
  -4   1  -3    5.73    0.40
   4   1   3    5.53    0.45
  -5  -1  -3    0.06    0.25
   5  -1   3   -0.12    0.26
  -5   1  -3   -0.02    0.24
  -6  -1  -3    1.29    0.35
  -6   1  -3    0.63    0.33
   7  -2  -3   -0.32    0.23
   6  -2  -3    0.51    0.25
   6  -2  -3    0.75    0.25
  -6   2   3    0.29    0.22
   6   2  -3    0.59    0.27
  -6   2   3    0.14    0.19
   6   2  -3    0.27    0.22
   5  -2  -3    0.10    0.17
  -5  -2   3    0.18    0.14
   5  -2  -3    0.32    0.20
   5   2  -3    0.35    0.19
   5   2  -3    0.48    0.21
  -5   2   3    0.29    0.17
  -5   2   3    0.33    0.17
  -4  -2   3    8.33    0.33
  -4  -2   3    7.67    0.33
   4  -2  -3    8.13    0.40
   4  -2  -3    8.38    0.43
   4   2  -3    8.31    0.43
   4   2  -3    8.06    0.40
  -4   2   3    8.78    0.38
   3  -2  -3    2.49    0.21
  -3  -2   3    1.87    0.15
   3  -2  -3    2.43    0.23
   3   2  -3    2.04    0.21
  -3   2   3    2.01    0.20
   3   2  -3    1.67    0.18
   2  -2  -3   16.87    0.53
   2  -2  -3   16.21    0.55
  -2  -2   3   16.13    0.49
  -2   2   3   16.00    0.53
   2   2  -3   16.72    0.56
   2   2  -3   15.92    0.53
   1  -2  -3    6.51    0.26
   1  -2  -3    6.85    0.29
  -1  -2   3    6.70    0.26
   1  -2  -3    6.86    0.27
   1   2  -3    6.88    0.23
   1   2  -3    6.33    0.29
   1   2  -3    7.07    0.26
  -1   2   3    6.88    0.28
   0  -2  -3    0.67    0.09
   0  -2  -3    0.95    0.13
   0  -2  -3    0.91    0.11
   0   2  -3    0.56    0.07
   0   2  -3    1.08    0.12
   0   2  -3    0.80    0.11
  -1  -2  -3    4.89    0.19
  -1  -2  -3    4.85    0.21
  -1  -2  -3    5.75    0.27
  -1   2  -3    5.00    0.26
  -2  -2  -3    0.17    0.07
   2  -2   3    0.17    0.14
  -2  -2  -3    0.10    0.13
  -2   2  -3    0.21    0.14
   2   2   3    0.26    0.14
   3  -2   3   10.40    0.46
  -3  -2  -3   10.11    0.45
  -3   2  -3   10.12    0.46
   3   2   3   10.69    0.47
  -4  -2  -3    9.51    0.52
   4  -2   3   10.03    0.55
  -4   2  -3   10.17    0.53
   4   2   3   11.27    0.54
  -5  -2  -3    0.15    0.23
  -5   2  -3   -0.02    0.24
   5   2   3    0.04    0.26
  -6  -2  -3    3.97    0.49
   6   2   3    3.70    0.59
  -6   2  -3    3.51    0.47
   7  -3  -3   -0.48    0.23
   6  -3  -3    7.50    0.50
   6  -3  -3    6.37    0.51
  -6   3   3    7.26    0.46
   6   3  -3    7.16    0.53
   6   3  -3    7.12    0.51
  -6   3   3    7.68    0.46
   5  -3  -3   28.92    1.02
   5  -3  -3   29.58    1.04
  -5   3   3   32.94    0.99
  -5   3   3   32.47    1.02
   5   3  -3   31.66    1.07
   5   3  -3   31.05    1.03
   4  -3  -3   20.15    0.71
   4  -3  -3   19.62    0.69
   4   3  -3   20.20    0.69
  -4   3   3   19.17    0.68
   4   3  -3   19.70    0.72
   3  -3  -3   56.71    1.58
   3  -3  -3   56.05    1.59
   3   3  -3   56.26    1.58
   3   3  -3   57.08    1.61
  -3   3   3   55.26    1.58
   2  -3  -3   71.70    1.90
   2  -3  -3   71.04    1.93
   2   3  -3   70.42    1.93
   2   3  -3   69.51    1.90
  -2   3   3   68.27    1.91
   1  -3  -3    0.65    0.13
   1  -3  -3    0.82    0.12
   1  -3  -3    0.67    0.11
   1   3  -3    0.75    0.10
   1   3  -3    0.70    0.13
  -1   3   3    0.52    0.12
   0  -3  -3   28.46    0.81
   0  -3  -3   28.14    0.81
   0  -3  -3   28.04    0.79
   0   3  -3   28.24    0.77
   0   3   3   29.03    0.84
   0   3  -3   28.63    0.80
   0   3  -3   28.43    0.79
  -1  -3  -3  101.03    2.69
  -1  -3  -3  102.66    2.66
  -1  -3  -3  102.39    2.67
  -1   3  -3  104.90    2.69
   1   3   3   97.77    2.67
   2  -3   3    2.27    0.20
  -2  -3  -3    2.67    0.16
  -2  -3  -3    2.72    0.23
   2   3   3    2.27    0.20
  -2   3  -3    2.65    0.22
  -3  -3  -3   26.61    0.85
  -3  -3  -3   25.15    0.78
   3  -3   3   28.18    0.86
   3   3   3   27.93    0.87
  -3   3  -3   25.97    0.86
   4  -3   3    0.67    0.23
  -4  -3  -3    0.52    0.21
  -4   3  -3   -0.11    0.20
   4   3   3    0.10    0.22
   5  -3   3    1.30    0.36
  -5  -3  -3    1.33    0.29
   5   3   3    1.05    0.30
  -5   3  -3    1.45    0.33
  -6  -3  -3    1.03    0.31
   6  -3   3    2.35    0.50
   6   3   3    1.46    0.43
  -6   3  -3    0.60    0.34
   7  -4  -3    0.64    0.29
   6  -4  -3    0.09    0.22
   6  -4  -3    0.10    0.23
  -6   4   3    0.25    0.22
   6   4  -3    0.17    0.21
   6   4  -3    0.49    0.25
  -6   4   3    0.22    0.20
   5  -4  -3    0.58    0.22
   5  -4  -3    1.11    0.22
  -5   4   3    0.82    0.20
  -5   4   3    0.55    0.20
   5   4  -3    0.60    0.23
   5   4  -3    0.94    0.22
   4  -4  -3    7.35    0.38
   4  -4  -3    7.84    0.41
   4   4  -3    7.16    0.38
  -4   4   3    6.69    0.37
   4   4  -3    8.06    0.43
   3  -4  -3    8.45    0.37
   3  -4  -3    8.43    0.39
   3   4  -3    8.98    0.40
  -3   4   3    8.62    0.38
   3   4  -3    8.69    0.37
   2  -4  -3    0.08    0.10
   2  -4  -3    0.31    0.12
  -2   4   3    0.17    0.12
   2   4  -3    0.02    0.13
   2   4  -3   -0.07    0.10
   1  -4  -3   16.34    0.50
   1  -4  -3   15.25    0.49
   1  -4  -3   15.84    0.52
   1   4  -3   15.50    0.48
   1   4  -3   15.81    0.52
  -1   4   3   15.48    0.52
   0  -4  -3   61.26    1.65
   0  -4  -3   62.11    1.66
   0  -4  -3   61.49    1.67
   0   4  -3   62.49    1.65
   0   4  -3   62.31    1.64
   0   4   3   61.86    1.69
   0   4  -3   61.05    1.62
  -1  -4  -3    0.02    0.09
  -1  -4  -3   -0.16    0.12
  -1  -4  -3    0.02    0.06
  -1   4  -3    0.28    0.13
   1   4   3    0.17    0.12
  -2  -4  -3   54.61    1.49
   2  -4   3   54.16    1.51
  -2  -4  -3   57.32    1.49
  -2  -4  -3   54.18    1.53
   2   4   3   53.08    1.51
  -2   4  -3   54.62    1.53
   3  -4   3   17.37    0.63
  -3  -4  -3   16.42    0.62
   3   4   3   17.95    0.63
  -3   4  -3   16.75    0.63
  -4  -4  -3   24.61    0.84
   4  -4   3   23.98    0.86
   4   4   3   23.76    0.86
  -4   4  -3   21.42    0.85
   5  -4   3    1.22    0.41
  -5  -4  -3    1.04    0.28
   5   4   3    0.60    0.28
  -5   4  -3    0.81    0.30
  -6  -4  -3    1.02    0.33
   6  -4   3    0.18    0.46
  -6   4  -3    0.51    0.33
   7  -5  -3    1.74    0.34
  -7   5   3    2.11    0.34
   6  -5  -3   20.82    0.84
   6  -5  -3   21.22    0.85
  -6   5   3   21.22    0.82
  -6   5   3   20.99    0.81
   5  -5  -3    1.58    0.26
   5  -5  -3    1.68    0.25
   5   5  -3    1.29    0.22
  -5   5   3    1.22    0.24
   5   5  -3    1.29    0.27
  -5   5   3    1.22    0.22
   4  -5  -3    0.86    0.17
   4  -5  -3    0.34    0.17
  -4   5   3    0.40    0.17
   4   5  -3    0.56    0.20
   4   5  -3    0.37    0.15
   3  -5  -3   10.05    0.42
   3  -5  -3    9.88    0.40
   3   5  -3    9.57    0.43
  -3   5   3   10.32    0.42
   3   5  -3    9.92    0.41
   2  -5  -3   -0.14    0.10
   2  -5  -3    0.11    0.10
   2   5  -3   -0.24    0.10
   2   5  -3    0.05    0.12
  -2   5   3   -0.03    0.11
   1  -5  -3    7.79    0.31
   1  -5  -3    8.20    0.33
   1  -5  -3    8.05    0.32
   1   5  -3    8.09    0.34
  -1   5   3    8.34    0.34
   1   5  -3    7.84    0.30
   0  -5  -3   -0.01    0.09
   0  -5  -3    0.05    0.12
   0  -5  -3    0.02    0.08
   0   5  -3   -0.04    0.10
   0   5  -3    0.07    0.10
   0   5   3    0.09    0.11
  -1  -5  -3   42.29    1.14
  -1  -5  -3   41.60    1.15
  -1  -5  -3   40.04    1.16
   1   5   3   38.87    1.14
  -1   5  -3   43.15    1.15
  -2  -5  -3    0.20    0.10
   2  -5   3    0.04    0.14
  -2  -5  -3    0.07    0.08
  -2  -5  -3    0.04    0.13
  -2   5  -3   -0.02    0.13
   2   5   3    0.30    0.15
   3  -5   3    0.75    0.20
  -3  -5  -3    0.47    0.18
   3   5   3    0.62    0.19
  -3   5  -3    0.72    0.19
  -4  -5  -3   32.68    1.06
   4  -5   3   32.42    1.15
   4   5   3   33.43    1.08
  -4   5  -3   29.32    1.06
  -5  -5  -3    1.82    0.30
  -5   5  -3    1.01    0.32
   5   5   3    2.09    0.35
  -6  -5  -3    2.57    0.48
  -6   5  -3    1.74    0.39
   7  -6  -3    0.22    0.26
  -7   6   3    0.42    0.28
   6  -6  -3   12.07    0.62
   6  -6  -3   12.46    0.62
  -6   6   3   12.57    0.62
  -6   6   3   12.66    0.64
   5  -6  -3    2.31    0.27
   5  -6  -3    1.55    0.27
  -5   6   3    2.05    0.28
  -5   6   3    2.46    0.27
   4  -6  -3   19.07    0.69
   4  -6  -3   20.18    0.72
   4   6  -3   20.39    0.74
   4   6  -3   19.33    0.69
  -4   6   3   19.94    0.72
   3  -6  -3   20.15    0.67
   3  -6  -3   20.35    0.69
  -3   6   3   20.78    0.70
   3   6  -3   20.66    0.71
   3   6  -3   20.49    0.67
   2  -6  -3   20.94    0.68
   2  -6  -3   20.49    0.65
   2   6  -3   21.44    0.65
   2   6  -3   21.00    0.69
  -2   6   3   20.64    0.68
   1  -6  -3   73.61    2.03
   1  -6  -3   76.23    2.01
   1  -6  -3   74.83    2.01
  -1   6   3   75.47    2.04
   1   6  -3   73.95    1.99
   1   6  -3   75.50    2.03
   0  -6  -3    1.46    0.13
   0  -6  -3    1.46    0.16
   0  -6  -3    1.50    0.15
   0   6   3    1.43    0.16
   0   6   3    1.09    0.15
   0   6  -3    1.58    0.13
  -1  -6  -3    0.90    0.13
  -1  -6  -3    0.86    0.11
  -1  -6  -3    0.93    0.15
  -1   6  -3    0.68    0.14
   1   6   3    0.65    0.14
  -2  -6  -3   23.74    0.76
   2  -6   3   23.77    0.76
  -2  -6  -3   24.99    0.74
  -2  -6  -3   25.80    0.75
   2   6   3   23.79    0.76
  -2   6  -3   24.50    0.77
  -3  -6  -3    2.60    0.25
   3  -6   3    3.20    0.29
  -3   6  -3    2.58    0.26
   3   6   3    2.97    0.28
  -4  -6  -3    0.49    0.21
   4  -6   3    1.79    0.32
  -4   6  -3    0.20    0.22
   4   6   3    0.21    0.23
  -5  -6  -3    5.85    0.47
   5  -6   3    6.32    0.64
   5   6   3    6.38    0.52
  -5   6  -3    6.10    0.49
   6  -6   3    1.61    0.53
  -6  -6  -3    1.92    0.42
   6   6   3    1.51    0.44
  -6   6  -3    0.87    0.37
   7  -7  -3   -0.25    0.23
  -7   7   3    0.14    0.27
  -7   7   3   -0.13    0.27
   6  -7  -3    0.24    0.21
   6  -7  -3    0.28    0.22
  -6   7   3   -0.03    0.23
  -6   7   3    0.09    0.22
   5  -7  -3    0.06    0.19
   5  -7  -3    0.20    0.17
  -5   7   3   -0.06    0.19
  -5   7   3   -0.02    0.19
   4  -7  -3    0.79    0.17
   4  -7  -3    1.11    0.21
   4   7  -3    1.00    0.22
  -4   7   3    0.83    0.22
   3  -7  -3    6.48    0.32
   3  -7  -3    6.40    0.34
   3   7  -3    6.29    0.33
   3   7  -3    5.71    0.36
  -3   7   3    6.88    0.36
   2  -7  -3   14.12    0.48
   2  -7  -3   12.78    0.49
  -2   7   3   14.06    0.52
   2   7  -3   13.95    0.51
   1  -7  -3    0.04    0.10
   1  -7  -3   -0.05    0.08
  -1   7   3    0.10    0.13
  -1   7   3    0.08    0.12
   0  -7  -3   23.91    0.74
   0  -7  -3   25.11    0.72
   0  -7  -3   24.60    0.73
   0   7   3   23.74    0.72
   0   7   3   24.14    0.75
  -1  -7  -3    6.18    0.26
  -1  -7  -3    5.72    0.27
  -1  -7  -3    5.71    0.29
   1   7   3    5.70    0.30
   1   7   3    5.66    0.29
  -1   7  -3    5.92    0.28
  -2  -7  -3    1.04    0.14
  -2  -7  -3    1.40    0.18
  -2  -7  -3    1.20    0.17
   2   7   3    1.34    0.19
  -2   7  -3    1.31    0.18
  -3  -7  -3    0.48    0.19
   3  -7   3    0.44    0.20
   3   7   3    0.27    0.21
  -3   7  -3    0.04    0.18
   4  -7   3    0.80    0.26
  -4  -7  -3    0.69    0.22
  -4   7  -3    0.88    0.25
   4   7   3    1.06    0.27
  -5  -7  -3    1.52    0.34
   5  -7   3    1.22    0.41
   5   7   3    1.01    0.32
  -5   7  -3    1.75    0.34
  -6  -7  -3    1.74    0.44
  -6   7  -3    1.29    0.40
   7  -8  -3    2.15    0.36
  -7   8   3    2.39    0.40
  -7   8   3    2.64    0.39
   6  -8  -3    0.76    0.25
   6  -8  -3    0.73    0.26
  -6   8   3    0.30    0.25
  -6   8   3    0.65    0.26
   5  -8  -3    1.38    0.26
   5  -8  -3    1.55    0.26
  -5   8   3    1.74    0.26
  -5   8   3    1.39    0.27
   4  -8  -3    4.90    0.33
   4  -8  -3    4.72    0.35
  -4   8   3    5.64    0.39
   3  -8  -3    5.56    0.31
   3  -8  -3    5.71    0.33
  -3   8   3    6.01    0.36
   2  -8  -3    1.12    0.16
   2  -8  -3    1.20    0.14
  -2   8   3    1.02    0.18
   1  -8  -3   90.77    2.39
   1  -8  -3   86.65    2.40
  -1   8   3   89.41    2.41
   0  -8  -3   24.41    0.74
   0  -8  -3   25.47    0.74
   0  -8  -3   24.32    0.76
   0   8   3   24.02    0.74
   0   8   3   25.22    0.77
  -1  -8  -3   24.16    0.75
  -1  -8  -3   23.63    0.73
  -1  -8  -3   23.25    0.75
  -1   8  -3   25.62    0.73
   1   8   3   24.39    0.77
   1   8   3   24.66    0.75
  -2  -8  -3   10.16    0.42
   2  -8   3   10.01    0.43
  -2  -8  -3   10.11    0.40
  -2  -8  -3    9.52    0.42
  -2   8  -3   10.32    0.42
   2   8   3   10.59    0.44
  -2   8  -3   10.08    0.44
  -3  -8  -3    4.55    0.33
   3  -8   3    3.63    0.33
  -3   8  -3    3.84    0.33
  -3   8  -3    3.97    0.34
   3   8   3    4.14    0.37
  -4  -8  -3    2.21    0.27
   4  -8   3    2.25    0.31
   4   8   3    1.85    0.30
  -4   8  -3    2.00    0.30
  -5  -8  -3    2.30    0.31
   5  -8   3    2.24    0.36
  -5   8  -3    2.50    0.38
   5   8   3    2.57    0.44
  -6  -8  -3    1.28    0.37
   6   8   3    1.17    0.46
  -6   8  -3    1.01    0.40
   6  -9  -3    0.37    0.25
   6  -9  -3    0.37    0.23
  -6   9   3    0.27    0.25
  -6   9   3    0.18    0.25
   5  -9  -3    0.20    0.19
   5  -9  -3    0.20    0.19
  -5   9   3   -0.29    0.21
  -5   9   3   -0.02    0.20
   4  -9  -3    0.14    0.15
   4  -9  -3   -0.09    0.16
  -4   9   3    0.09    0.20
   3  -9  -3    0.32    0.13
   3  -9  -3    0.31    0.15
  -3   9   3    0.38    0.19
   2  -9  -3    7.13    0.34
   2  -9  -3    7.40    0.33
  -2   9   3    7.76    0.39
   1  -9  -3    4.49    0.25
   1  -9  -3    4.57    0.26
  -1   9   3    4.69    0.29
   0  -9  -3   11.97    0.44
   0  -9  -3   11.54    0.42
   0  -9  -3   12.68    0.43
   0  -9  -3   11.84    0.43
   0   9   3   11.94    0.46
   0   9   3   12.04    0.44
  -1  -9  -3    0.84    0.15
  -1  -9  -3    1.10    0.16
  -1  -9  -3    0.87    0.13
  -1  -9  -3    1.32    0.16
   1   9   3    0.67    0.16
   1   9   3    1.00    0.16
  -1   9  -3    0.94    0.15
  -1   9  -3    0.97    0.17
   2  -9   3    0.11    0.16
  -2  -9  -3    0.02    0.14
  -2  -9  -3    0.16    0.15
  -2  -9  -3    0.12    0.12
   2   9   3    0.05    0.14
  -2   9  -3    0.47    0.17
  -2   9  -3    0.04    0.16
   2   9   3    0.10    0.17
  -3  -9  -3    0.44    0.19
   3  -9   3    0.27    0.21
  -3   9  -3    0.11    0.19
  -3   9  -3    0.21    0.21
   3   9   3    0.50    0.21
  -4  -9  -3    0.24    0.20
   4  -9   3    0.46    0.25
  -4   9  -3    0.42    0.23
  -4   9  -3    0.21    0.22
   4   9   3    0.14    0.24
   5  -9   3    1.66    0.42
  -5  -9  -3    1.45    0.32
  -5   9  -3    0.93    0.33
  -6  -9  -3    4.61    0.44
  -6   9  -3    5.59    0.60
   6 -10  -3    0.81    0.24
  -6  10   3    0.78    0.28
  -6  10   3    0.60    0.29
   5 -10  -3    4.10    0.36
   5 -10  -3    4.23    0.38
  -5  10   3    4.33    0.41
  -5  10   3    5.51    0.42
   4 -10  -3    0.18    0.16
   4 -10  -3    0.33    0.19
  -4  10   3    0.26    0.22
   3 -10  -3    8.24    0.41
   3 -10  -3    7.74    0.38
  -3  10   3    8.31    0.45
   2 -10  -3    5.32    0.30
   2 -10  -3    5.65    0.29
  -2  10   3    5.04    0.35
   1 -10  -3    6.23    0.30
   1 -10  -3    6.12    0.29
   1 -10  -3    6.15    0.31
  -1  10   3    6.20    0.34
   0 -10  -3   10.13    0.38
   0 -10  -3    9.34    0.38
   0 -10  -3    9.78    0.40
   0 -10  -3    9.36    0.37
   0  10   3   10.23    0.42
   0  10   3    9.33    0.39
  -1 -10  -3    3.42    0.25
  -1 -10  -3    3.72    0.25
  -1 -10  -3    3.92    0.24
  -1 -10  -3    3.63    0.26
  -1  10  -3    3.58    0.24
  -1  10  -3    3.77    0.27
   1  10   3    3.98    0.27
   1  10   3    4.16    0.29
  -2 -10  -3   10.79    0.46
  -2 -10  -3   11.21    0.46
   2 -10   3   10.91    0.45
  -2 -10  -3   10.98    0.44
   2  10   3   11.16    0.46
  -2  10  -3   10.79    0.46
   2  10   3   11.23    0.47
  -2  10  -3    9.91    0.47
   3 -10   3    4.58    0.38
  -3 -10  -3    4.53    0.34
   3  10   3    4.49    0.39
  -3  10  -3    4.07    0.34
  -3  10  -3    3.93    0.36
  -4 -10  -3    0.71    0.23
   4 -10   3    0.55    0.31
   4  10   3    0.72    0.27
  -4  10  -3    0.61    0.25
  -4  10  -3    0.87    0.26
  -5 -10  -3    6.75    0.51
   5 -10   3    7.13    0.65
  -5  10  -3    6.86    0.56
   6 -11  -3    0.86    0.24
  -6  11   3    0.07    0.26
  -6  11   3    0.36    0.28
   5 -11  -3   -0.10    0.18
   5 -11  -3    0.04    0.20
  -5  11   3   -0.13    0.25
   4 -11  -3    4.23    0.35
   4 -11  -3    3.57    0.30
   4 -11  -3    3.48    0.34
  -4  11   3    2.94    0.34
   3 -11  -3    8.87    0.40
   3 -11  -3    8.13    0.43
   3 -11  -3    8.40    0.41
  -3  11   3    8.83    0.48
   2 -11  -3    2.45    0.23
   2 -11  -3    3.27    0.26
  -2  11   3    3.25    0.29
   1 -11  -3    1.36    0.17
   1 -11  -3    1.49    0.16
   1 -11  -3    1.44    0.17
  -1  11   3    1.04    0.19
   0 -11  -3    3.76    0.25
   0 -11  -3    3.09    0.25
   0 -11  -3    3.46    0.25
   0 -11  -3    3.30    0.23
   0  11   3    3.25    0.27
   0  11   3    3.67    0.28
  -1 -11  -3    9.99    0.41
  -1 -11  -3    9.71    0.40
  -1 -11  -3   10.72    0.43
  -1 -11  -3    9.45    0.41
  -1  11  -3   10.20    0.39
   1  11   3    9.30    0.42
   1  11   3    9.80    0.43
  -1  11  -3   10.11    0.43
  -2 -11  -3   15.30    0.57
  -2 -11  -3   15.76    0.58
  -2 -11  -3   15.28    0.60
   2 -11   3   16.86    0.58
  -2  11  -3   15.06    0.61
   2  11   3   16.94    0.59
  -2  11  -3   15.20    0.58
   2  11   3   15.34    0.59
  -3 -11  -3    2.13    0.27
   3 -11   3    2.20    0.28
  -3  11  -3    2.20    0.27
   3  11   3    1.84    0.23
   3  11   3    1.86    0.28
  -3  11  -3    1.96    0.29
  -4 -11  -3    1.03    0.24
   4 -11   3    1.01    0.28
   4  11   3    0.63    0.28
  -4  11  -3    1.02    0.27
  -4  11  -3    1.16    0.28
   5 -11   3    0.14    0.36
  -5 -11  -3    0.43    0.27
   5  11   3    0.59    0.42
  -5  11  -3    0.49    0.29
   6 -12  -3    0.62    0.24
  -6  12   3    0.36    0.27
  -6  12   3   -0.15    0.28
   5 -12  -3    3.51    0.34
   5 -12  -3    3.88    0.38
   5 -12  -3    3.42    0.35
  -5  12   3    3.38    0.41
   4 -12  -3   35.58    1.16
   4 -12  -3   36.37    1.19
   4 -12  -3   39.75    1.19
  -4  12   3   36.08    1.23
   3 -12  -3    1.04    0.20
   3 -12  -3    0.93    0.19
   3 -12  -3    1.14    0.19
  -3  12   3    1.22    0.26
   2 -12  -3    7.25    0.35
   2 -12  -3    7.25    0.34
   2 -12  -3    7.38    0.38
  -2  12   3    7.65    0.43
   1 -12  -3   10.23    0.41
   1 -12  -3   10.81    0.42
   1 -12  -3   10.32    0.43
  -1  12   3   10.43    0.47
   0 -12  -3    1.37    0.18
   0 -12  -3    1.56    0.18
   0 -12  -3    1.23    0.15
   0 -12  -3    1.08    0.16
   0  12   3    1.43    0.21
   0  12   3    1.68    0.20
  -1 -12  -3    0.22    0.15
  -1 -12  -3    0.16    0.12
  -1 -12  -3    0.25    0.15
  -1 -12  -3    0.41    0.17
   1  12   3    0.23    0.17
  -1  12  -3    0.14    0.14
  -1  12  -3    0.21    0.17
   1  12   3    0.21    0.17
   2 -12   3   11.26    0.47
  -2 -12  -3   11.01    0.49
  -2 -12  -3   10.94    0.49
  -2 -12  -3    9.93    0.45
  -2  12  -3   11.03    0.48
   2  12   3   10.96    0.46
  -2  12  -3    9.95    0.50
   2  12   3   10.73    0.49
  -3 -12  -3    0.03    0.17
   3 -12   3   -0.11    0.21
  -3 -12  -3   -0.02    0.18
  -3  12  -3    0.17    0.21
   3  12   3    0.26    0.18
   3  12   3   -0.12    0.22
  -3  12  -3    0.31    0.23
  -4 -12  -3    0.24    0.21
   4 -12   3    0.14    0.25
   4  12   3    0.09    0.25
  -4  12  -3    0.46    0.26
  -4  12  -3    0.45    0.26
  -5 -12  -3    0.32    0.23
   5 -12   3    0.70    0.40
  -5  12  -3    0.74    0.31
  -5  12  -3    0.54    0.30
   5  12   3    0.44    0.30
   6 -13  -3    3.70    0.38
  -6  13   3    3.76    0.45
  -6  13   3    4.46    0.44
   5 -13  -3    2.20    0.30
   5 -13  -3    2.36    0.29
  -5  13   3    2.03    0.36
   4 -13  -3    2.14    0.26
   4 -13  -3    2.82    0.28
   4 -13  -3    2.19    0.28
  -4  13   3    2.33    0.33
   3 -13  -3    4.40    0.32
   3 -13  -3    4.37    0.32
   3 -13  -3    4.06    0.35
  -3  13   3    3.95    0.37
   2 -13  -3    1.22    0.19
   2 -13  -3    1.00    0.18
   2 -13  -3    0.85    0.15
  -2  13   3    1.64    0.26
   1 -13  -3    0.01    0.12
   1 -13  -3    0.19    0.14
   1 -13  -3    0.04    0.11
  -1  13   3    0.31    0.19
   0 -13  -3    1.70    0.18
   0 -13  -3    1.97    0.22
   0 -13  -3    1.88    0.21
   0 -13  -3    2.20    0.21
   0  13   3    2.09    0.24
   0  13   3    1.94    0.23
   1 -13   3    3.19    0.23
  -1 -13  -3    3.17    0.28
  -1 -13  -3    3.39    0.28
  -1 -13  -3    3.11    0.25
  -1 -13  -3    3.47    0.28
  -1  13  -3    3.46    0.26
   1  13   3    3.08    0.27
   1  13   3    3.31    0.30
  -1  13  -3    3.34    0.31
  -2 -13  -3   14.61    0.57
  -2 -13  -3   14.53    0.60
  -2 -13  -3   14.80    0.57
   2 -13   3   14.79    0.58
  -2  13  -3   14.58    0.57
  -2  13  -3   13.69    0.60
   2  13   3   14.74    0.61
   2  13   3   14.84    0.57
  -3 -13  -3    8.66    0.47
   3 -13   3   10.00    0.52
  -3 -13  -3   10.30    0.52
   3  13   3   10.14    0.53
   3  13   3    9.90    0.47
  -3  13  -3    9.16    0.53
  -3  13  -3    9.74    0.53
   4 -13   3    5.78    0.52
  -4 -13  -3    5.85    0.42
  -4  13  -3    4.81    0.45
   4  13   3    5.00    0.44
  -4  13  -3    6.04    0.48
  -5 -13  -3   -0.06    0.23
   5 -13   3   -0.03    0.29
  -5  13  -3    0.77    0.31
  -5  13  -3    0.12    0.30
   5  13   3    0.40    0.35
   6 -14  -3    0.71    0.25
  -6  14   3    0.53    0.31
  -6  14   3    0.60    0.34
   5 -14  -3    0.01    0.19
   5 -14  -3   -0.08    0.23
   5 -14  -3   -0.10    0.20
  -5  14   3    0.08    0.29
   4 -14  -3    0.10    0.19
   4 -14  -3    0.14    0.19
   4 -14  -3    0.24    0.20
  -4  14   3    0.18    0.26
   3 -14  -3    6.44    0.39
   3 -14  -3    6.81    0.41
   3 -14  -3    7.16    0.38
  -3  14   3    6.80    0.48
   2 -14  -3    0.93    0.20
   2 -14  -3    1.18    0.19
   2 -14  -3    0.90    0.16
  -2  14   3    0.95    0.24
   1 -14  -3    5.12    0.32
   1 -14  -3    5.85    0.32
   1 -14  -3    5.03    0.33
  -1  14   3    5.54    0.39
   0 -14  -3   23.44    0.80
   0 -14  -3   22.63    0.77
   0 -14  -3   23.68    0.76
   0  14   3   25.12    0.80
   0  14   3   24.29    0.80
   0  14  -3   23.48    0.75
  -1 -14  -3    4.64    0.30
  -1 -14  -3    4.13    0.32
  -1 -14  -3    4.18    0.32
  -1 -14  -3    4.21    0.32
  -1  14  -3    4.53    0.29
   1  14   3    4.57    0.34
   1  14   3    4.53    0.35
  -1  14  -3    3.74    0.33
  -2 -14  -3    9.51    0.45
   2 -14   3    8.99    0.46
  -2 -14  -3    8.97    0.47
  -2 -14  -3    9.21    0.45
  -2 -14  -3    8.59    0.46
   2  14   3   10.29    0.50
   2  14   3   10.23    0.46
  -2  14  -3    9.68    0.46
  -2  14  -3    8.87    0.49
   3 -14   3    2.48    0.31
  -3 -14  -3    2.46    0.29
  -3 -14  -3    1.62    0.27
  -3  14  -3    2.10    0.29
  -3  14  -3    2.31    0.32
   3  14   3    2.44    0.32
   4 -14   3    3.61    0.41
  -4 -14  -3    4.04    0.39
   4  14   3    4.17    0.41
  -4  14  -3    4.66    0.43
  -4  14  -3    3.86    0.43
   5 -14   3    0.35    0.40
  -5  14  -3    0.50    0.30
  -5  14  -3    0.27    0.31
   6 -15  -3    0.00    0.28
   6 -15  -3    0.49    0.25
  -6  15   3    0.05    0.31
  -6  15   3    0.37    0.30
   5 -15  -3    6.75    0.49
   5 -15  -3    7.53    0.48
   5 -15  -3    6.85    0.47
  -5  15   3    7.45    0.61
   4 -15  -3    0.71    0.23
   4 -15  -3    0.52    0.21
   4 -15  -3    0.50    0.21
  -4  15   3    1.02    0.31
   3 -15  -3    0.18    0.16
   3 -15  -3    0.27    0.19
   3 -15  -3    0.02    0.17
  -3  15   3    0.21    0.26
   2 -15  -3   62.07    1.77
   2 -15  -3   61.69    1.82
   2 -15  -3   64.62    1.80
  -2  15   3   62.87    1.86
   1 -15  -3    0.60    0.18
   1 -15  -3    0.54    0.17
   1 -15  -3    0.27    0.15
  -1  15   3    0.80    0.23
   0 -15  -3   40.75    1.18
   0 -15  -3   39.87    1.21
   0 -15   3   39.97    1.13
   0 -15  -3   39.32    1.23
   0  15   3   40.41    1.22
   0  15  -3   39.42    1.17
  -1 -15  -3   14.56    0.56
  -1 -15  -3   14.00    0.55
  -1 -15  -3   14.16    0.59
  -1 -15  -3   14.04    0.55
   1  15   3   13.50    0.58
  -1  15  -3   13.96    0.57
   1  15   3   13.48    0.56
  -1  15  -3   15.35    0.53
  -2 -15  -3    0.03    0.15
  -2 -15  -3   -0.17    0.17
  -2 -15  -3    0.08    0.19
  -2 -15  -3   -0.06    0.19
   2 -15   3    0.27    0.22
  -2  15  -3    0.14    0.22
   2  15   3   -0.13    0.21
  -2  15  -3    0.16    0.19
   2  15   3    0.26    0.19
   3 -15   3    7.53    0.50
  -3 -15  -3    8.16    0.46
  -3 -15  -3    9.51    0.46
  -3 -15  -3    6.01    0.47
  -3  15  -3    8.12    0.52
   3  15   3    8.12    0.52
  -3  15  -3    8.26    0.49
   4 -15   3    3.83    0.43
  -4 -15  -3    3.98    0.39
  -4 -15  -3    3.50    0.36
  -4  15  -3    4.57    0.43
  -4  15  -3    4.36    0.45
   4  15   3    4.54    0.43
   5 -15   3    0.47    0.33
   5  15   3   -0.29    0.30
  -5  15  -3    0.16    0.31
  -5  15  -3    0.47    0.32
   5 -16  -3    0.61    0.23
   5 -16  -3    0.39    0.24
   5 -16  -3    0.70    0.27
  -5  16   3    0.85    0.35
   4 -16  -3    0.12    0.19
   4 -16  -3   -0.04    0.19
   4 -16  -3    0.27    0.22
  -4  16   3    0.27    0.29
   3 -16  -3    1.40    0.24
   3 -16  -3    1.27    0.23
   3 -16  -3    1.94    0.25
  -3  16   3    1.70    0.33
   2 -16  -3    0.68    0.19
   2 -16  -3    0.94    0.21
   2 -16  -3    0.87    0.19
  -2  16   3    0.39    0.25
   1 -16  -3    1.38    0.22
   1 -16  -3    1.92    0.23
   1 -16  -3    1.83    0.23
  -1  16   3    1.76    0.28
   0 -16  -3   11.89    0.53
   0 -16   3   11.82    0.44
   0 -16  -3   12.55    0.51
   0 -16  -3   11.89    0.50
   0  16   3   12.46    0.55
  -1 -16  -3    6.10    0.36
  -1 -16  -3    5.54    0.37
   1 -16   3    5.90    0.37
  -1 -16  -3    5.97    0.39
  -1 -16  -3    6.31    0.38
   1  16   3    6.29    0.38
  -1  16  -3    6.11    0.34
   1  16   3    5.53    0.41
  -1  16  -3    5.74    0.39
  -2 -16  -3    0.47    0.19
  -2 -16  -3    0.78    0.22
  -2 -16  -3    0.52    0.22
   2 -16   3    0.62    0.22
  -2 -16  -3    0.40    0.21
   2  16   3    0.62    0.25
  -2  16  -3    0.65    0.21
  -2  16  -3    0.26    0.23
   2  16   3    0.31    0.20
   3 -16   3    0.22    0.23
  -3 -16  -3   -0.65    0.20
  -3 -16  -3    0.14    0.18
  -3 -16  -3    0.36    0.24
  -3  16  -3    0.11    0.23
  -3  16  -3    0.42    0.26
   3  16   3    0.27    0.26
  -4 -16  -3    0.16    0.25
   4 -16   3    0.15    0.29
  -4 -16  -3    0.15    0.22
  -4  16  -3    0.28    0.27
  -4  16  -3   -0.18    0.26
   4  16   3    0.22    0.34
  -5 -16  -3   -0.32    0.23
   5 -16   3    0.46    0.35
  -5  16  -3    0.40    0.32
   5 -17  -3    3.19    0.38
   5 -17  -3    3.16    0.33
   5 -17  -3    2.43    0.34
  -5  17   3    2.88    0.45
   4 -17  -3    1.67    0.26
   4 -17  -3    1.02    0.24
   4 -17  -3    0.94    0.25
  -4  17   3    1.23    0.34
   3 -17  -3   17.46    0.66
   3 -17  -3   16.85    0.70
   3 -17  -3   18.02    0.69
  -3  17   3   15.73    0.76
   2 -17  -3    1.77    0.23
   2 -17  -3    1.83    0.24
   2 -17  -3    2.14    0.28
  -2  17   3    2.37    0.33
   1 -17  -3    1.76    0.26
   1 -17  -3    1.55    0.23
   1 -17  -3    2.03    0.24
  -1  17   3    1.63    0.29
   0 -17  -3    5.44    0.36
   0 -17  -3    5.37    0.36
   0 -17  -3    5.20    0.37
   0 -17   3    5.63    0.30
   0  17  -3    4.77    0.33
   0  17   3    5.85    0.41
  -1 -17  -3   15.77    0.60
  -1 -17  -3   15.89    0.62
  -1 -17  -3   14.62    0.60
  -1 -17  -3   14.98    0.63
   1 -17   3   14.81    0.59
   1  17   3   15.80    0.65
  -1  17  -3   13.99    0.61
   1  17   3   15.31    0.61
  -2 -17  -3    0.14    0.21
   2 -17   3   -0.11    0.20
  -2 -17  -3   -0.01    0.16
  -2 -17  -3   -0.08    0.18
  -2 -17  -3    0.05    0.20
   2  17   3    0.04    0.24
  -2  17  -3    0.39    0.23
  -2  17  -3    0.11    0.20
  -3 -17  -3    4.30    0.37
  -3 -17  -3    3.77    0.37
   3 -17   3    4.12    0.39
  -3 -17  -3    3.04    0.36
  -3  17  -3    3.92    0.41
   3  17   3    4.48    0.44
  -3  17  -3    4.27    0.38
  -4 -17  -3    0.65    0.26
   4 -17   3    0.01    0.29
   4  17   3    0.52    0.35
  -4  17  -3    0.78    0.31
  -4  17  -3    0.56    0.29
   5 -18  -3    0.94    0.30
   5 -18  -3   -0.16    0.21
  -5  18   3    0.98    0.38
   4 -18  -3    0.27    0.20
   4 -18  -3    0.17    0.21
   4 -18  -3    0.37    0.23
  -4  18   3    0.08    0.31
   3 -18  -3    0.42    0.20
   3 -18  -3    0.38    0.21
   3 -18  -3   -0.02    0.18
  -3  18   3    0.19    0.29
   2 -18  -3    0.79    0.20
   2 -18  -3    0.99    0.23
   2 -18  -3    0.68    0.20
  -2  18   3    0.34    0.28
   1 -18  -3    9.84    0.46
   1 -18  -3    9.52    0.48
   1 -18  -3    9.06    0.50
  -1  18   3   10.54    0.57
   0 -18  -3    0.18    0.18
   0 -18  -3   -0.04    0.15
   0 -18  -3    0.14    0.15
   0 -18   3    0.26    0.19
   0 -18   3   -0.06    0.13
   0  18   3   -0.16    0.22
  -1 -18  -3    0.14    0.19
  -1 -18  -3    0.29    0.19
  -1 -18  -3   -0.06    0.16
   1 -18   3   -0.03    0.20
   1  18   3    0.06    0.21
   1  18   3    0.65    0.25
  -1  18  -3    0.30    0.22
  -1  18  -3    0.23    0.18
  -2 -18  -3    2.96    0.30
   2 -18   3    2.69    0.31
  -2 -18  -3    1.89    0.27
  -2 -18  -3    2.06    0.30
  -2 -18  -3    2.93    0.29
  -2  18  -3    2.96    0.30
  -2  18  -3    2.65    0.34
   2  18   3    2.84    0.34
  -3 -18  -3    0.20    0.24
  -3 -18  -3   -0.29    0.22
  -3 -18  -3    0.13    0.28
   3 -18   3    0.42    0.26
  -3 -18  -3    0.20    0.21
  -3  18  -3    0.69    0.28
   3  18   3    0.71    0.31
  -3  18  -3    0.00    0.24
   4 -18   3   -0.01    0.29
  -4 -18  -3   -0.14    0.22
   4  18   3    0.03    0.28
  -4  18  -3    0.14    0.28
  -4  18  -3    0.22    0.27
   5 -19  -3    2.03    0.32
   5 -19  -3    1.83    0.30
  -5  19   3    1.79    0.43
   4 -19  -3   -0.10    0.22
   4 -19  -3    0.03    0.19
   4 -19  -3    0.33    0.22
  -4  19   3   -0.19    0.31
   3 -19  -3    3.65    0.36
   3 -19  -3    4.34    0.39
   3 -19  -3    3.17    0.31
  -3  19   3    3.51    0.43
   2 -19  -3    0.93    0.22
   2 -19  -3    1.14    0.25
  -2 -19   3    1.22    0.24
   2 -19  -3    0.52    0.21
  -2  19   3    0.83    0.30
   1 -19  -3    0.07    0.19
   1 -19  -3    0.25    0.19
   1 -19  -3    0.25    0.20
  -1 -19   3    0.22    0.19
  -1  19   3   -0.10    0.25
   0 -19  -3    0.13    0.20
   0 -19   3   -0.16    0.24
   0 -19  -3    0.17    0.17
   0 -19  -3    0.05    0.17
   0 -19   3   -0.14    0.19
   0  19   3   -0.14    0.23
   1 -19   3    7.55    0.43
  -1 -19  -3    6.92    0.44
  -1 -19  -3    6.81    0.43
  -1 -19  -3    6.11    0.42
   1  19   3    6.76    0.44
  -1  19  -3    5.52    0.42
  -2 -19  -3    0.10    0.22
  -2 -19  -3    0.59    0.24
  -2 -19  -3    0.41    0.22
   2 -19   3    0.45    0.23
  -2 -19  -3    0.56    0.22
  -2  19  -3    0.63    0.26
  -2  19  -3    1.06    0.24
   2  19   3    0.43    0.28
  -3 -19  -3    4.43    0.46
  -3 -19  -3    4.69    0.44
  -3 -19  -3    3.59    0.40
   3 -19   3    4.02    0.41
  -3 -19  -3    5.38    0.45
  -3  19  -3    4.70    0.41
  -3  19  -3    4.37    0.45
   3  19   3    4.90    0.50
  -4 -19  -3   -0.47    0.26
  -4 -19  -3   -0.16    0.23
   4 -19   3    0.29    0.31
   4  19   3   -0.17    0.38
  -4  19  -3    0.36    0.31
  -4  19  -3    0.36    0.28
   4 -20  -3    5.52    0.48
   4 -20  -3    5.11    0.43
   4 -20  -3    5.85    0.44
  -4  20   3    4.62    0.51
   3 -20  -3    0.35    0.23
   3 -20  -3    0.16    0.22
   3 -20  -3    0.29    0.21
  -3  20   3    0.53    0.32
   2 -20  -3    2.39    0.31
   2 -20  -3    2.14    0.28
   2 -20  -3    2.08    0.28
  -2  20   3    2.28    0.37
   1 -20  -3    3.92    0.35
  -1 -20   3    5.19    0.38
   1 -20  -3    3.58    0.33
   1 -20  -3    4.33    0.40
  -1  20   3    4.19    0.41
   0 -20   3    0.04    0.19
   0 -20  -3    0.00    0.18
   0 -20  -3    0.07    0.19
   0 -20  -3   -0.27    0.19
   0  20   3   -0.15    0.25
  -1 -20  -3    0.33    0.20
  -1 -20  -3    0.33    0.19
   1 -20   3    0.27    0.22
  -1 -20  -3   -0.05    0.21
  -1  20  -3    0.17    0.21
  -2 -20  -3    0.61    0.27
   2 -20   3    1.19    0.27
  -2 -20  -3    0.82    0.25
  -2 -20  -3    0.76    0.28
  -2 -20  -3    1.38    0.26
  -2  20  -3    0.92    0.25
  -2  20  -3    1.07    0.29
   2  20   3    1.19    0.32
   3 -20   3    1.30    0.31
  -3 -20  -3    1.01    0.27
  -3 -20  -3    0.15    0.24
  -3 -20  -3    0.54    0.29
  -3  20  -3    1.01    0.32
  -3  20  -3    1.17    0.29
   3  20   3    1.12    0.39
   4 -20   3    1.54    0.36
  -4 -20  -3    2.21    0.37
  -4 -20  -3    1.67    0.41
  -4 -20  -3    0.97    0.33
  -4  20  -3    2.24    0.37
   4  20   3    1.84    0.37
   4 -21  -3    1.35    0.30
   4 -21  -3    1.76    0.29
   4 -21  -3    1.23    0.26
  -4  21   3    1.75    0.40
   3 -21  -3    0.86    0.25
   3 -21  -3    0.52    0.23
   3 -21  -3    0.48    0.25
  -3  21   3    0.02    0.31
   2 -21  -3    6.97    0.46
   2 -21  -3    5.92    0.41
   2 -21  -3    6.64    0.49
  -2  21   3    5.35    0.52
  -1 -21   3   -0.18    0.18
  -1 -21   3    0.00    0.20
   1 -21  -3    0.55    0.24
   1 -21  -3    0.04    0.20
   1 -21  -3   -0.06    0.20
  -1  21   3    0.03    0.27
   0 -21   3    6.06    0.42
   0 -21  -3    5.54    0.41
   0 -21  -3    6.61    0.44
   0 -21  -3    6.52    0.46
   0  21   3    4.86    0.46
  -1 -21  -3    1.80    0.29
  -1 -21  -3    1.16    0.25
   1 -21   3    1.65    0.28
  -1 -21  -3    1.28    0.26
  -2 -21  -3    1.02    0.27
  -2 -21  -3    1.13    0.28
  -2 -21  -3    1.10    0.26
   2 -21   3    1.35    0.28
   2  21   3    1.88    0.35
  -2  21  -3    0.95    0.31
   3 -21   3    0.29    0.27
  -3 -21  -3    0.21    0.30
  -3 -21  -3   -0.07    0.23
  -3 -21  -3    0.18    0.24
  -3  21  -3    0.09    0.26
   3  21   3    0.18    0.33
  -3  21  -3    0.86    0.32
   4 -22  -3    0.89    0.29
   4 -22  -3    0.81    0.25
   4 -22  -3    0.44    0.24
  -4  22   3    1.06    0.40
   3 -22  -3    0.69    0.27
   3 -22  -3    1.05    0.27
   3 -22  -3    0.61    0.24
  -3  22   3    0.84    0.36
   2 -22  -3    1.00    0.26
  -2 -22   3    0.82    0.26
   2 -22  -3    0.74    0.23
   2 -22  -3    0.98    0.27
  -2  22   3    0.33    0.32
  -1 -22   3    2.61    0.30
   1 -22  -3    2.47    0.31
   1 -22  -3    2.01    0.31
   1 -22  -3    2.06    0.29
  -1 -22   3    2.52    0.27
  -1  22   3    1.74    0.36
   0 -22  -3    4.87    0.41
   0 -22   3    4.95    0.41
   0 -22  -3    3.40    0.35
   0 -22  -3    4.84    0.43
   0  22   3    3.39    0.39
  -1 -22  -3    0.86    0.26
  -1 -22  -3    0.15    0.23
   1 -22   3   -0.02    0.23
  -1 -22  -3    0.46    0.24
   2 -22   3    9.37    0.55
  -2 -22  -3    9.48    0.56
  -2 -22  -3   10.32    0.57
  -2  22  -3    8.83    0.58
   3 -22   3    0.36    0.27
  -3 -22  -3   -0.11    0.22
  -3 -22  -3   -0.22    0.31
  -3 -22  -3    0.15    0.24
   3  22   3    0.32    0.35
  -3  22  -3    0.52    0.29
  -3  22  -3    0.71    0.33
   3 -23  -3   -0.13    0.22
  -3 -23   3    0.07    0.30
   3 -23  -3    0.15    0.25
   3 -23  -3   -0.16    0.23
  -3  23   3    0.00    0.33
   2 -23  -3    0.67    0.24
   2 -23  -3    0.34    0.23
   2 -23  -3    0.58    0.25
  -2 -23   3    0.16    0.25
  -2  23   3    0.22    0.31
   1 -23  -3    0.88    0.25
  -1 -23   3    0.89    0.25
   1 -23  -3    0.91    0.28
  -1 -23   3    0.45    0.24
   1 -23  -3    0.70    0.24
  -1  23   3    0.38    0.32
   0 -23   3    0.98    0.27
   0 -23  -3    0.68    0.25
   0 -23  -3    0.93    0.25
   0 -23  -3    0.95    0.25
   1 -23   3    0.02    0.24
  -1 -23  -3    0.39    0.26
  -1 -23  -3    0.34    0.24
  -1 -23  -3    0.40    0.24
  -2 -23  -3    1.21    0.32
  -2 -23  -3    0.93    0.27
  -2 -23  -3    0.79    0.26
   2 -23   3    1.23    0.30
  -2  23  -3    0.89    0.37
   3 -24  -3    0.77    0.27
   3 -24  -3    1.55    0.31
   3 -24  -3    0.97    0.28
  -3  24   3    0.89    0.37
   2 -24  -3    0.11    0.23
  -2 -24   3   -0.26    0.25
  -2 -24   3   -0.46    0.22
   2 -24  -3    0.01    0.21
   2 -24  -3    0.12    0.25
  -2  24   3    0.07    0.32
  -1 -24   3   12.17    0.59
   1 -24  -3   11.80    0.66
   1 -24  -3   11.10    0.57
   1 -24  -3   11.90    0.62
  -1  24   3    8.81    0.64
   0 -24  -3    0.56    0.25
   0 -24   3    1.10    0.29
   0 -24  -3    0.72    0.26
   0 -24  -3    1.09    0.28
  -1 -24  -3    1.07    0.29
   1 -24   3    1.14    0.29
  -1 -24  -3    1.40    0.28
  -1 -24  -3    1.44    0.30
  -2 -24  -3    1.81    0.30
  -2 -24  -3    1.91    0.33
   2 -24   3    1.68    0.32
  -2 -24  -3    1.18    0.33
   2 -25  -3    1.07    0.29
   2 -25  -3    0.57    0.24
  -2 -25   3    0.22    0.26
  -2 -25   3    0.00    0.22
   2 -25  -3    0.39    0.24
  -2  25   3   -0.08    0.33
   1 -25  -3    0.40    0.26
  -1 -25   3    0.11    0.24
   1 -25  -3    0.28    0.24
   1 -25  -3   -0.02    0.23
  -1  25   3   -0.42    0.30
   0 -25  -3    0.47    0.27
   0 -25   3   -0.12    0.25
   0 -25  -3    0.27    0.25
   0 -25  -3    0.45    0.25
  -1 -25  -3    0.33    0.27
   1 -25   3    0.18    0.25
  -1 -25  -3    0.38    0.23
  -1 -25  -3    0.33    0.25
   1 -26  -3    1.80    0.33
   1 -26  -3    1.33    0.30
  -1 -26   3    0.83    0.29
   1 -26  -3    0.64    0.27
   0 -26   3    8.96    0.57
   0 -26  -3    9.37    0.62
   0 -26  -3    8.66    0.58
   7   0  -4    0.61    0.28
   7   0  -4    0.86    0.31
   6   0  -4    3.28    0.38
   6   0  -4    2.61    0.33
   5   0  -4    1.71    0.26
  -5   0   4    1.67    0.20
   5   0  -4    1.61    0.28
  -5   0   4    1.57    0.21
   4   0  -4    7.04    0.37
  -4   0   4    6.60    0.32
   4   0  -4    6.03    0.40
   3   0  -4    5.26    0.29
   3   0  -4    5.61    0.33
  -3   0   4    4.91    0.26
  -2   0   4   84.49    2.28
   2   0  -4   85.85    2.28
   2   0  -4   83.65    2.31
   1   0  -4  680.18   17.58
   1   0  -4  689.91   17.61
  -1   0   4  683.21   17.65
   1   0  -4  683.49   17.61
   0   0  -4    0.44    0.12
   0   0  -4    0.40    0.08
   0   0  -4    0.41    0.11
  -1   0  -4   44.90    1.24
  -1   0  -4   42.67    1.19
  -2   0  -4   34.28    1.05
   2   0   4   35.48    1.04
   3   0   4    0.60    0.22
  -3   0  -4    0.67    0.21
  -4   0  -4    5.16    0.42
   4   0   4    4.72    0.52
   5   0   4    6.69    0.60
  -5   0  -4    5.33    0.49
  -6   0  -4    1.02    0.37
   7  -1  -4    0.04    0.26
   7  -1  -4    0.00    0.26
   7   1  -4    0.06    0.25
   7   1  -4   -0.21    0.26
   6  -1  -4    0.52    0.26
   6  -1  -4    0.14    0.21
   6   1  -4   -0.06    0.22
   6   1  -4    0.41    0.26
   5  -1  -4    0.41    0.19
   5  -1  -4    0.89    0.24
   5   1  -4    0.62    0.20
   5   1  -4    0.73    0.23
  -5   1   4    0.80    0.18
  -5   1   4    1.09    0.20
   4  -1  -4    0.18    0.14
  -4  -1   4    0.41    0.12
   4  -1  -4    0.17    0.17
   4   1  -4    0.46    0.19
   4   1  -4    0.47    0.16
  -4   1   4    0.47    0.14
   3  -1  -4   -0.07    0.12
   3  -1  -4    0.19    0.12
  -3  -1   4    0.04    0.08
  -3   1   4    0.06    0.10
   3   1  -4    0.08    0.13
   3   1  -4    0.00    0.11
  -2  -1   4   55.44    1.56
   2  -1  -4   55.77    1.60
   2  -1  -4   58.65    1.58
   2   1  -4   56.65    1.60
  -2   1   4   58.06    1.58
   2   1  -4   56.85    1.57
   1  -1  -4   38.41    1.05
   1  -1  -4   38.25    1.08
   1  -1  -4   36.29    1.03
  -1  -1   4   36.43    1.06
  -1   1   4   37.74    1.08
   1   1  -4   37.95    1.02
   1   1  -4   36.24    1.07
   1   1  -4   35.33    1.04
   0  -1  -4    0.65    0.13
   0  -1  -4    0.39    0.11
   0  -1  -4    0.51    0.08
   0   1  -4    0.38    0.11
   0   1  -4    0.44    0.12
   0   1  -4    0.49    0.09
  -1  -1  -4    0.25    0.06
  -1  -1  -4    0.59    0.14
  -1  -1  -4    0.54    0.09
  -1   1  -4    0.30    0.08
  -1   1  -4    0.51    0.14
   2  -1   4    2.86    0.26
  -2  -1  -4    3.20    0.26
  -2   1  -4    3.70    0.27
   2   1   4    3.07    0.25
  -3  -1  -4    4.08    0.33
   3  -1   4    4.38    0.38
  -3   1  -4    4.20    0.36
   3   1   4    4.22    0.36
  -4  -1  -4    1.91    0.29
   4  -1   4    1.64    0.37
  -4   1  -4    1.87    0.30
   4   1   4    1.51    0.28
  -5  -1  -4    0.24    0.28
  -5   1  -4    0.46    0.30
  -6  -1  -4    0.57    0.33
  -6   1  -4    0.51    0.33
   7  -2  -4    0.59    0.30
   7  -2  -4    0.66    0.30
   7   2  -4    0.78    0.32
   7   2  -4    1.16    0.31
   6  -2  -4    4.00    0.40
   6  -2  -4    3.34    0.40
   6   2  -4    3.14    0.35
   6   2  -4    3.17    0.39
   5  -2  -4   13.51    0.60
   5  -2  -4   14.50    0.66
  -5   2   4   14.72    0.54
  -5   2   4   13.88    0.57
   5   2  -4   13.72    0.65
   5   2  -4   13.75    0.60
   4  -2  -4    3.28    0.30
   4  -2  -4    3.27    0.27
  -4  -2   4    3.24    0.22
   4   2  -4    3.22    0.29
   4   2  -4    3.66    0.32
  -4   2   4    3.17    0.26
   3  -2  -4    5.54    0.32
  -3  -2   4    5.00    0.24
   3  -2  -4    5.39    0.30
   3   2  -4    5.08    0.30
  -3   2   4    5.75    0.30
   3   2  -4    5.12    0.33
   2  -2  -4   75.53    2.07
  -2  -2   4   74.85    2.02
   2  -2  -4   74.45    2.03
   2   2  -4   75.45    2.03
  -2   2   4   74.70    2.05
   2   2  -4   74.71    2.07
   1  -2  -4    1.43    0.16
  -1  -2   4    1.64    0.15
   1  -2  -4    1.43    0.15
   1  -2  -4    1.67    0.15
  -1   2   4    1.41    0.16
   1   2  -4    1.13    0.13
   1   2  -4    1.07    0.17
   1   2  -4    1.73    0.14
   0  -2  -4    1.90    0.15
   0  -2  -4    1.63    0.15
   0  -2  -4    2.16    0.18
   0   2  -4    2.06    0.13
   0   2  -4    2.01    0.18
   0   2  -4    2.08    0.17
  -1  -2  -4    2.83    0.24
  -1  -2  -4    3.13    0.19
  -1  -2  -4    3.35    0.16
  -1   2  -4    3.35    0.24
  -2  -2  -4    0.73    0.10
  -2  -2  -4    0.49    0.08
  -2  -2  -4    0.69    0.18
   2   2   4    0.71    0.17
  -2   2  -4    0.72    0.18
  -3  -2  -4   19.72    0.75
   3  -2   4   21.26    0.76
  -3   2  -4   19.15    0.74
   3   2   4   21.56    0.74
   4  -2   4    7.93    0.50
  -4  -2  -4    7.74    0.48
   4   2   4    8.29    0.63
  -4   2  -4    6.86    0.50
   5  -2   4    0.79    0.32
  -5  -2  -4    0.72    0.31
   5   2   4    0.47    0.32
  -5   2  -4    0.71    0.31
   7  -3  -4    1.07    0.32
   7  -3  -4    0.78    0.29
   7   3  -4    1.28    0.35
   7   3  -4    1.38    0.32
   6  -3  -4    7.06    0.53
   6  -3  -4    6.60    0.50
  -6   3   4    7.46    0.44
   6   3  -4    8.32    0.56
   6   3  -4    7.19    0.50
  -6   3   4    7.35    0.51
   5  -3  -4    0.30    0.18
   5  -3  -4    0.13    0.20
   5   3  -4    0.15    0.18
   5   3  -4   -0.08    0.19
  -5   3   4    0.14    0.17
  -5   3   4    0.10    0.17
   4  -3  -4    0.01    0.16
   4  -3  -4    0.07    0.14
  -4   3   4    0.09    0.14
   4   3  -4    0.07    0.14
   4   3  -4    0.08    0.16
   3  -3  -4    0.24    0.12
   3  -3  -4    0.19    0.14
   3   3  -4    0.38    0.15
   3   3  -4    0.21    0.12
  -3   3   4    0.22    0.13
  -2  -3   4   37.76    1.08
   2  -3  -4   39.91    1.12
   2  -3  -4   39.05    1.14
   2   3  -4   38.67    1.11
   2   3  -4   38.58    1.15
  -2   3   4   38.67    1.13
   1  -3  -4    1.98    0.17
   1  -3  -4    2.10    0.20
   1  -3  -4    1.99    0.17
   1   3  -4    1.66    0.18
   1   3  -4    1.93    0.15
   1   3  -4    1.50    0.13
  -1   3   4    2.23    0.21
   0  -3  -4   27.87    0.81
   0  -3  -4   27.14    0.78
   0  -3  -4   26.98    0.80
   0   3  -4   26.61    0.79
   0   3   4   27.07    0.84
   0   3  -4   27.71    0.79
   0   3  -4   26.85    0.75
  -1  -3  -4   -0.19    0.12
  -1  -3  -4   -0.03    0.06
  -1  -3  -4    0.09    0.08
  -1   3  -4   -0.09    0.12
  -2  -3  -4    2.74    0.24
  -2  -3  -4    2.71    0.17
  -2  -3  -4    2.92    0.18
  -2   3  -4    2.94    0.25
   2   3   4    3.07    0.27
  -3  -3  -4   13.93    0.53
   3  -3   4   14.14    0.59
  -3  -3  -4   14.40    0.57
   3   3   4   14.73    0.59
  -3   3  -4   13.24    0.58
   4  -3   4    0.54    0.26
  -4  -3  -4    0.39    0.22
   4   3   4    0.36    0.29
  -4   3  -4   -0.20    0.21
  -5  -3  -4    0.02    0.27
   5  -3   4    0.24    0.37
  -5   3  -4    0.22    0.30
   7  -4  -4    0.69    0.31
   7  -4  -4    0.39    0.26
   6  -4  -4    1.55    0.29
   6  -4  -4    1.72    0.31
  -6   4   4    2.08    0.28
   6   4  -4    1.81    0.30
  -6   4   4    2.07    0.30
   6   4  -4    1.90    0.32
   5  -4  -4    1.75    0.26
   5  -4  -4    1.59    0.28
  -5   4   4    1.81    0.23
   5   4  -4    1.64    0.25
   5   4  -4    1.79    0.30
  -5   4   4    1.54    0.25
   4  -4  -4   15.81    0.63
   4  -4  -4   15.82    0.60
  -4   4   4   15.35    0.60
   4   4  -4   15.23    0.60
   4   4  -4   15.56    0.64
   3  -4  -4   -0.10    0.11
   3  -4  -4    0.17    0.13
   3   4  -4   -0.07    0.11
  -3   4   4   -0.03    0.12
   3   4  -4    0.08    0.14
  -2  -4   4   10.68    0.38
   2  -4  -4   11.96    0.46
   2  -4  -4   11.81    0.43
   2   4  -4   10.84    0.45
   2   4  -4   11.43    0.42
  -2   4   4   11.81    0.44
   1  -4  -4    1.45    0.14
   1  -4  -4    1.66    0.17
   1  -4  -4    1.65    0.16
  -1   4   4    1.16    0.16
   1   4  -4    1.05    0.16
   1   4  -4    1.18    0.12
   0  -4  -4    0.00    0.09
   0  -4  -4    0.10    0.13
   0  -4  -4    0.03    0.07
   0   4   4    0.06    0.12
   0   4  -4    0.03    0.10
   0   4  -4    0.06    0.10
  -1  -4  -4    1.21    0.16
  -1  -4  -4    1.12    0.13
  -1  -4  -4    1.04    0.11
  -1   4  -4    1.18    0.17
   1   4   4    0.72    0.14
  -2  -4  -4   32.28    1.00
  -2  -4  -4   32.71    0.93
  -2  -4  -4   32.35    0.94
   2   4   4   33.05    1.00
  -2   4  -4   33.14    1.00
   3  -4   4    5.41    0.38
  -3  -4  -4    4.69    0.26
  -3  -4  -4    4.69    0.38
   3   4   4    4.88    0.38
  -3   4  -4    5.51    0.38
  -4  -4  -4    0.12    0.21
   4  -4   4    0.22    0.30
   4   4   4   -0.13    0.23
  -4   4  -4    0.12    0.23
   5  -4   4    0.01    0.34
  -5  -4  -4    0.25    0.27
   5   4   4    0.33    0.32
  -5   4  -4   -0.27    0.29
   7  -5  -4    0.11    0.30
   7  -5  -4   -0.17    0.24
   6  -5  -4    0.54    0.23
   6  -5  -4    0.76    0.26
  -6   5   4    0.55    0.24
   6   5  -4    0.55    0.25
   6   5  -4    0.17    0.25
  -6   5   4    0.19    0.21
   5  -5  -4    5.12    0.42
   5  -5  -4    6.30    0.41
   5   5  -4    5.07    0.40
   5   5  -4    5.90    0.46
  -5   5   4    5.86    0.41
   4  -5  -4    7.05    0.39
   4  -5  -4    7.00    0.41
   4   5  -4    7.47    0.40
   4   5  -4    7.06    0.43
  -4   5   4    7.55    0.42
   3  -5  -4    1.12    0.19
   3  -5  -4    1.20    0.16
  -3   5   4    1.14    0.19
   3   5  -4    1.17    0.19
   3   5  -4    1.16    0.18
   2  -5  -4    7.35    0.32
   2  -5  -4    7.19    0.34
  -2   5   4    7.65    0.35
   2   5  -4    7.07    0.32
   2   5  -4    6.84    0.35
   1  -5  -4    0.15    0.12
   1  -5  -4    0.18    0.11
   1  -5  -4    0.06    0.09
  -1   5   4    0.10    0.12
   1   5  -4    0.13    0.09
   1   5  -4    0.21    0.13
   0  -5  -4   20.41    0.61
   0  -5  -4   19.82    0.63
   0  -5  -4   20.08    0.64
   0   5  -4   20.10    0.61
   0   5   4   19.97    0.67
   0   5  -4   20.03    0.60
  -1  -5  -4    4.51    0.23
  -1  -5  -4    3.78    0.26
  -1  -5  -4    4.40    0.21
   1   5   4    3.94    0.25
  -1   5  -4    3.77    0.26
  -2  -5  -4    1.16    0.20
  -2  -5  -4    0.75    0.12
  -2  -5  -4    0.88    0.13
   2   5   4    0.73    0.18
  -2   5  -4    0.61    0.18
   3  -5   4    4.54    0.38
  -3  -5  -4    4.05    0.26
  -3  -5  -4    4.88    0.35
  -3   5  -4    4.25    0.33
   3   5   4    4.55    0.37
  -4  -5  -4    0.32    0.25
   4  -5   4    0.39    0.28
   4   5   4    0.22    0.30
  -4   5  -4   -0.08    0.24
  -5  -5  -4    0.21    0.29
   5  -5   4   -0.15    0.34
  -5   5  -4   -0.18    0.28
   5   5   4    0.07    0.36
   7  -6  -4    0.65    0.30
   6  -6  -4    0.43    0.25
   6  -6  -4    0.26    0.22
  -6   6   4    0.64    0.23
  -6   6   4    0.85    0.26
   5  -6  -4    0.16    0.17
   5  -6  -4    0.07    0.19
  -5   6   4    0.21    0.21
   5   6  -4   -0.19    0.21
   5   6  -4    0.25    0.18
   4  -6  -4    0.16    0.17
   4  -6  -4    0.32    0.15
  -4   6   4   -0.03    0.16
   4   6  -4    0.14    0.18
   4   6  -4    0.15    0.15
   3  -6  -4    6.03    0.32
   3  -6  -4    6.09    0.35
   3   6  -4    5.73    0.33
   3   6  -4    5.97    0.37
  -3   6   4    5.70    0.36
   2  -6  -4    0.29    0.11
   2  -6  -4    0.22    0.12
   2   6  -4    0.16    0.11
   2   6  -4    0.26    0.14
  -2   6   4    0.21    0.14
   1  -6  -4    4.87    0.25
   1  -6  -4    4.61    0.26
   1  -6  -4    4.80    0.27
   1   6  -4    4.68    0.23
   1   6  -4    4.95    0.28
  -1   6   4    4.68    0.29
   0  -6  -4   33.87    1.01
   0  -6  -4   34.05    1.01
   0  -6  -4   35.11    0.99
   0   6  -4   36.01    0.99
   0   6  -4   34.38    0.97
  -1  -6  -4   52.39    1.51
  -1  -6  -4   54.26    1.47
  -1  -6  -4   53.42    1.48
  -1   6  -4   55.26    1.49
   1   6   4   51.72    1.48
  -2  -6  -4    0.51    0.13
  -2  -6  -4    0.41    0.17
  -2  -6  -4    0.55    0.12
   2   6   4    0.54    0.18
  -2   6  -4    0.57    0.18
   3  -6   4    1.99    0.28
  -3  -6  -4    1.48    0.17
  -3  -6  -4    2.05    0.27
   3   6   4    1.78    0.27
  -3   6  -4    1.79    0.27
  -4  -6  -4    0.78    0.25
   4  -6   4    1.77    0.36
   4   6   4    0.64    0.26
  -4   6  -4    0.59    0.26
   5  -6   4    2.26    0.42
  -5  -6  -4    2.07    0.35
  -5   6  -4    2.50    0.42
   6  -7  -4    0.61    0.24
   6  -7  -4    0.18    0.24
  -6   7   4    0.47    0.24
  -6   7   4    0.28    0.24
   5  -7  -4    2.13    0.28
   5  -7  -4    2.57    0.31
  -5   7   4    2.29    0.30
   5   7  -4    2.48    0.33
   4  -7  -4    0.41    0.16
   4  -7  -4    0.56    0.20
  -4   7   4    0.59    0.20
   4   7  -4    0.62    0.21
   4   7  -4    0.48    0.17
   3  -7  -4   33.20    1.07
   3  -7  -4   34.77    1.05
   3   7  -4   34.32    1.05
   3   7  -4   34.50    1.09
  -3   7   4   36.34    1.10
   2  -7  -4    0.60    0.13
   2  -7  -4    0.66    0.14
  -2   7   4    0.64    0.16
   2   7  -4    0.49    0.16
   2   7  -4    0.63    0.13
   1  -7  -4    2.55    0.22
   1  -7  -4    2.14    0.21
   1  -7  -4    2.44    0.19
  -1   7   4    2.57    0.23
   1   7  -4    2.62    0.24
   0  -7  -4   17.14    0.58
   0  -7  -4   17.45    0.56
   0  -7  -4   16.30    0.57
   0   7  -4   18.10    0.54
   0   7   4   17.38    0.60
  -1  -7  -4    5.63    0.29
  -1  -7  -4    5.77    0.27
  -1  -7  -4    5.84    0.32
   1   7   4    5.52    0.31
  -1   7  -4    6.21    0.30
   1   7   4    5.33    0.32
  -2  -7  -4    1.08    0.15
  -2  -7  -4    0.47    0.19
  -2  -7  -4    1.41    0.17
  -2   7  -4    1.17    0.21
   2   7   4    1.08    0.21
  -3  -7  -4    1.72    0.24
  -3  -7  -4    1.50    0.18
   3  -7   4    1.36    0.33
  -3  -7  -4    1.94    0.27
  -3   7  -4    1.26    0.25
   3   7   4    1.36    0.26
  -4  -7  -4    9.59    0.54
   4  -7   4    9.17    0.59
  -4   7  -4    8.21    0.57
   4   7   4   10.15    0.56
  -5  -7  -4    2.85    0.38
   5  -7   4    3.01    0.53
  -5   7  -4    2.53    0.39
   5   7   4    2.78    0.40
   6  -8  -4    0.91    0.27
   6  -8  -4    1.04    0.26
  -6   8   4    0.61    0.26
  -6   8   4    1.34    0.28
   5  -8  -4    0.09    0.19
   5  -8  -4    0.20    0.20
  -5   8   4    0.34    0.24
   4  -8  -4    5.69    0.40
   4  -8  -4    5.92    0.37
  -4   8   4    5.12    0.41
   4   8  -4    6.02    0.43
   3  -8  -4    0.80    0.17
   3  -8  -4    0.62    0.17
  -3   8   4    0.87    0.22
   3   8  -4    0.75    0.16
   3   8  -4    0.82    0.19
   2  -8  -4    9.12    0.38
   2  -8  -4    8.58    0.40
   2   8  -4    8.79    0.42
  -2   8   4    9.49    0.44
   1  -8  -4    9.23    0.38
   1  -8  -4    9.62    0.40
   1  -8  -4    9.35    0.37
  -1   8   4    9.20    0.42
  -1   8   4    9.57    0.38
   0  -8  -4    0.11    0.10
   0  -8  -4    0.29    0.14
   0  -8  -4    0.03    0.10
   0   8  -4    0.32    0.11
   0   8   4    0.15    0.14
   0   8   4    0.23    0.14
  -1  -8  -4    4.94    0.31
  -1  -8  -4    5.15    0.27
  -1  -8  -4    4.90    0.28
   1   8   4    4.98    0.31
   1   8   4    5.01    0.33
  -1   8  -4    5.53    0.29
  -2  -8  -4    0.55    0.15
  -2  -8  -4    0.28    0.12
  -2  -8  -4    0.25    0.18
   2   8   4    0.12    0.19
  -2   8  -4    0.04    0.17
  -3  -8  -4    6.39    0.35
   3  -8   4    5.65    0.43
  -3  -8  -4    6.10    0.34
  -3  -8  -4    5.91    0.40
   3   8   4    6.77    0.44
  -3   8  -4    6.01    0.43
   4  -8   4    0.42    0.28
  -4  -8  -4    0.46    0.24
  -4   8  -4   -0.04    0.26
   4   8   4    0.31    0.30
   5  -8   4    2.14    0.38
  -5  -8  -4    2.24    0.44
   5   8   4    2.45    0.44
  -5   8  -4    2.97    0.41
   6  -9  -4    1.67    0.32
   6  -9  -4    1.89    0.30
  -6   9   4    1.96    0.31
  -6   9   4    1.25    0.31
   5  -9  -4    2.87    0.33
   5  -9  -4    2.95    0.32
  -5   9   4    2.99    0.35
   4  -9  -4    0.42    0.17
   4  -9  -4    0.57    0.20
  -4   9   4    0.68    0.24
   3  -9  -4   18.47    0.68
   3  -9  -4   18.27    0.65
  -3   9   4   19.16    0.72
   2  -9  -4    7.00    0.34
   2  -9  -4    7.16    0.36
  -2   9   4    7.46    0.40
   1  -9  -4    8.48    0.38
   1  -9  -4    8.56    0.37
   1  -9  -4    8.50    0.36
  -1   9   4    8.70    0.42
  -1   9   4    9.00    0.38
   0  -9  -4   47.12    1.36
   0  -9  -4   47.77    1.34
   0  -9  -4   46.40    1.36
   0   9   4   47.62    1.34
   0   9   4   48.36    1.39
  -1  -9  -4   25.47    0.88
  -1  -9  -4   29.26    0.89
  -1  -9  -4   29.56    0.87
  -1   9  -4   29.81    0.87
   1   9   4   26.49    0.89
   1   9   4   29.24    0.89
  -2  -9  -4    6.54    0.40
  -2  -9  -4    7.75    0.38
  -2  -9  -4    7.09    0.35
   2   9   4    7.20    0.39
  -2   9  -4    7.78    0.40
   2   9   4    6.80    0.40
   3  -9   4    4.16    0.42
  -3  -9  -4    3.47    0.32
  -3  -9  -4    3.94    0.30
  -3  -9  -4    3.16    0.27
  -3   9  -4    3.23    0.33
   3   9   4    4.10    0.35
   4  -9   4    2.55    0.34
  -4  -9  -4    2.45    0.32
  -4  -9  -4    2.11    0.25
  -4   9  -4    3.04    0.39
   4   9   4    2.20    0.38
  -5  -9  -4    0.91    0.36
   5  -9   4    1.70    0.45
  -5   9  -4    0.32    0.32
   6 -10  -4   -0.13    0.22
   6 -10  -4    0.20    0.22
  -6  10   4    0.08    0.26
  -6  10   4    0.22    0.25
   5 -10  -4    2.97    0.34
   5 -10  -4    3.65    0.34
  -5  10   4    3.43    0.38
   4 -10  -4    0.08    0.16
   4 -10  -4   -0.09    0.18
  -4  10   4   -0.33    0.20
   3 -10  -4    1.90    0.22
   3 -10  -4    2.10    0.25
  -3  10   4    1.80    0.27
   2 -10  -4   26.44    0.87
   2 -10  -4   26.29    0.84
  -2  10   4   27.79    0.90
   1 -10  -4    9.89    0.43
   1 -10  -4    9.93    0.40
  -1  10   4   10.28    0.43
  -1  10   4   10.60    0.46
   0 -10  -4    3.16    0.24
   0 -10  -4    2.87    0.23
   0 -10  -4    2.61    0.23
   0  10   4    2.74    0.26
   0  10   4    2.99    0.27
  -1 -10  -4    2.29    0.22
  -1 -10  -4    2.16    0.22
  -1 -10  -4    2.20    0.22
  -1 -10  -4    2.41    0.22
  -1  10  -4    2.09    0.21
   1  10   4    2.39    0.24
   1  10   4    1.45    0.21
  -2 -10  -4    0.88    0.18
  -2 -10  -4    0.80    0.16
  -2 -10  -4    0.72    0.21
  -2  10  -4    0.63    0.21
   2  10   4    0.54    0.21
   2  10   4    0.60    0.20
  -3 -10  -4    2.17    0.28
   3 -10   4    3.34    0.34
  -3 -10  -4    2.51    0.25
  -3 -10  -4    2.60    0.25
   3  10   4    2.70    0.32
  -3  10  -4    1.91    0.28
  -4 -10  -4    1.39    0.28
  -4 -10  -4    1.21    0.22
   4 -10   4    0.68    0.35
   4  10   4    1.45    0.35
  -4  10  -4    1.77    0.34
  -5 -10  -4    4.65    0.43
   5 -10   4    4.54    0.59
   5  10   4    4.69    0.47
  -5  10  -4    4.30    0.50
   6 -11  -4    0.32    0.25
   6 -11  -4    0.22    0.23
  -6  11   4    0.26    0.26
  -6  11   4    0.31    0.29
   5 -11  -4    5.00    0.42
   5 -11  -4    5.64    0.46
  -5  11   4    5.37    0.49
   4 -11  -4    0.79    0.22
   4 -11  -4    0.68    0.20
  -4  11   4    0.66    0.25
   3 -11  -4   15.89    0.64
   3 -11  -4   16.09    0.61
  -3  11   4   16.09    0.68
   2 -11  -4   10.55    0.45
   2 -11  -4   11.37    0.48
  -2  11   4   12.11    0.53
   1 -11  -4    1.99    0.21
   1 -11  -4    1.60    0.17
  -1  11   4    1.65    0.23
   0 -11  -4    1.28    0.20
   0 -11  -4    1.44    0.18
   0 -11  -4    1.34    0.18
   0  11   4    1.11    0.21
   0  11   4    1.82    0.22
  -1 -11  -4   34.41    1.09
  -1 -11  -4   36.57    1.12
  -1 -11  -4   34.99    1.10
   1  11   4   35.54    1.11
   1  11   4   37.04    1.11
  -1  11  -4   39.43    1.09
  -2 -11  -4    4.12    0.32
  -2 -11  -4    3.81    0.29
  -2 -11  -4    3.57    0.31
   2 -11   4    4.08    0.35
  -2 -11  -4    3.83    0.33
   2  11   4    3.42    0.32
   2  11   4    4.02    0.34
  -2  11  -4    3.74    0.31
   3 -11   4    9.00    0.53
  -3 -11  -4    8.47    0.49
  -3 -11  -4    8.39    0.44
  -3 -11  -4    8.77    0.45
   3  11   4    9.24    0.53
   3  11   4    9.01    0.47
  -3  11  -4    8.01    0.50
  -4 -11  -4    0.71    0.25
   4 -11   4    1.42    0.36
  -4 -11  -4    0.43    0.19
  -4  11  -4    1.01    0.31
   4  11   4    1.17    0.36
   5 -11   4    0.81    0.35
  -5 -11  -4    0.69    0.27
  -5  11  -4    0.02    0.31
   6 -12  -4    0.04    0.22
   6 -12  -4    0.06    0.23
  -6  12   4   -0.20    0.26
  -6  12   4   -0.01    0.28
   5 -12  -4    7.34    0.49
   5 -12  -4    7.85    0.50
  -5  12   4    7.03    0.55
   4 -12  -4   33.92    1.11
   4 -12  -4   34.47    1.14
  -4  12   4   34.20    1.18
   3 -12  -4    0.41    0.18
   3 -12  -4    0.54    0.18
  -3  12   4    0.47    0.24
   2 -12  -4    2.01    0.22
   2 -12  -4    3.00    0.28
  -2  12   4    2.89    0.30
   1 -12  -4   15.86    0.60
   1 -12  -4   15.74    0.57
  -1  12   4   15.92    0.62
   0 -12  -4    6.28    0.33
   0 -12  -4    6.16    0.35
   0 -12  -4    5.97    0.36
   0  12   4    6.29    0.37
   0  12   4    6.29    0.39
  -1 -12  -4    2.55    0.26
  -1 -12  -4    2.52    0.26
  -1 -12  -4    2.49    0.24
  -1 -12  -4    2.11    0.22
   1  12   4    2.53    0.27
   1  12   4    2.26    0.26
  -1  12  -4    2.38    0.24
  -2 -12  -4   33.63    1.03
  -2 -12  -4   30.97    1.00
  -2 -12  -4   27.68    0.98
  -2 -12  -4   32.07    1.03
   2  12   4   32.36    1.03
   2  12   4   30.11    1.04
  -2  12  -4   32.80    1.01
   3 -12   4    1.22    0.29
  -3 -12  -4    1.26    0.22
  -3 -12  -4    1.36    0.22
  -3 -12  -4    1.03    0.26
  -3  12  -4    1.51    0.28
   3  12   4    1.14    0.28
   3  12   4    1.22    0.24
  -4 -12  -4    1.52    0.25
  -4 -12  -4    2.62    0.37
   4 -12   4    2.49    0.41
   4  12   4    2.55    0.42
  -4  12  -4    1.39    0.32
   5 -12   4    0.75    0.34
  -5 -12  -4    0.85    0.34
   5  12   4    1.37    0.36
  -5  12  -4    1.28    0.39
   6 -13  -4    1.47    0.29
   6 -13  -4    1.30    0.31
  -6  13   4    1.71    0.38
  -6  13   4    1.33    0.32
   5 -13  -4   -0.12    0.19
   5 -13  -4   -0.07    0.21
  -5  13   4    0.12    0.29
   4 -13  -4    0.37    0.20
   4 -13  -4    0.45    0.20
  -4  13   4    0.07    0.26
   3 -13  -4    1.04    0.22
   3 -13  -4    1.15    0.21
  -3  13   4    0.76    0.26
   2 -13  -4    2.18    0.22
   2 -13  -4    2.48    0.26
  -2  13   4    2.29    0.30
   1 -13  -4    5.81    0.36
   1 -13  -4    6.34    0.35
  -1  13   4    6.29    0.41
   0 -13  -4    0.38    0.15
   0 -13  -4    0.22    0.17
   0 -13  -4    0.03    0.16
   0 -13  -4    0.33    0.13
   0  13   4    0.56    0.20
   0  13   4    0.30    0.19
  -1 -13  -4    1.40    0.23
  -1 -13  -4    1.63    0.22
  -1 -13  -4    1.40    0.20
  -1 -13  -4    1.30    0.21
   1  13   4    1.04    0.23
   1  13   4    0.85    0.23
  -1  13  -4    1.31    0.20
  -2 -13  -4    5.57    0.36
  -2 -13  -4    6.11    0.40
   2 -13   4    5.62    0.40
  -2 -13  -4    5.56    0.38
  -2 -13  -4    4.88    0.37
  -2  13  -4    5.61    0.38
   2  13   4    5.44    0.42
   2  13   4    5.00    0.38
  -3 -13  -4    4.14    0.35
  -3 -13  -4    4.11    0.37
  -3 -13  -4    4.57    0.36
   3 -13   4    4.88    0.42
  -3  13  -4    4.81    0.41
   3  13   4    4.42    0.40
   3  13   4    4.22    0.37
  -4 -13  -4    0.15    0.24
  -4 -13  -4    0.11    0.19
   4 -13   4    0.46    0.31
  -4  13  -4    0.15    0.27
   5 -13   4   -0.28    0.38
  -5 -13  -4    0.09    0.25
  -5  13  -4    0.29    0.32
   6 -14  -4    1.40    0.30
   6 -14  -4    1.30    0.36
  -6  14   4    1.57    0.38
  -6  14   4    1.63    0.35
   5 -14  -4    4.31    0.42
   5 -14  -4    4.24    0.38
  -5  14   4    5.20    0.50
   4 -14  -4    1.32    0.25
   4 -14  -4    1.82    0.29
  -4  14   4    1.61    0.35
   3 -14  -4    0.32    0.17
   3 -14  -4    0.51    0.20
  -3  14   4    0.24    0.24
   2 -14  -4    2.44    0.24
   2 -14  -4    2.38    0.26
  -2  14   4    2.51    0.32
   1 -14  -4    4.19    0.32
   1 -14  -4    4.01    0.30
   1 -14  -4    4.53    0.32
  -1  14   4    4.75    0.39
   0 -14  -4   12.08    0.51
   0 -14  -4   12.94    0.55
   0 -14  -4   12.78    0.53
   0  14   4   12.48    0.55
   0  14   4   13.40    0.56
  -1 -14  -4   28.69    0.95
  -1 -14  -4   29.07    0.98
  -1 -14  -4   29.27    0.97
  -1 -14  -4   27.30    0.92
  -1  14  -4   30.80    0.92
   1  14   4   29.48    0.98
   1  14   4   29.61    0.97
  -2 -14  -4    0.34    0.20
  -2 -14  -4   -0.02    0.16
  -2 -14  -4    0.34    0.18
  -2 -14  -4   -0.10    0.21
   2 -14   4   -0.01    0.21
   2  14   4    0.13    0.20
   2  14   4    0.28    0.24
  -2  14  -4    0.33    0.20
  -3 -14  -4    1.24    0.27
   3 -14   4    1.01    0.28
  -3 -14  -4    0.87    0.22
  -3 -14  -4    0.66    0.21
   3  14   4    1.06    0.26
   3  14   4    0.89    0.28
  -3  14  -4    0.67    0.25
  -4 -14  -4    1.15    0.31
   4 -14   4    1.21    0.33
  -4 -14  -4    1.14    0.25
   4  14   4    1.61    0.45
  -4  14  -4    0.84    0.32
   5 -15  -4    0.41    0.22
   5 -15  -4   -0.16    0.21
  -5  15   4   -0.27    0.30
   4 -15  -4    3.71    0.35
   4 -15  -4    4.01    0.39
  -4  15   4    4.19    0.46
   3 -15  -4   10.66    0.54
   3 -15  -4   11.11    0.52
  -3  15   4    9.82    0.59
   2 -15  -4    9.93    0.49
   2 -15  -4   10.07    0.47
  -2  15   4    9.09    0.56
   1 -15  -4    0.12    0.14
   1 -15  -4    0.27    0.17
   1 -15  -4    0.24    0.17
  -1  15   4    0.60    0.23
   0 -15  -4    8.91    0.43
   0 -15  -4    9.85    0.48
   0 -15  -4    9.15    0.44
   0  15   4    9.58    0.50
   0  15   4    9.57    0.49
  -1 -15  -4    1.17    0.21
  -1 -15  -4    1.19    0.22
  -1 -15  -4    1.71    0.25
  -1 -15  -4    1.14    0.21
   1  15   4    1.11    0.25
   1  15   4    1.33    0.26
  -1  15  -4    1.41    0.21
   2 -15   4   -0.25    0.21
  -2 -15  -4   -0.07    0.19
  -2 -15  -4    0.21    0.21
  -2 -15  -4   -0.09    0.16
  -2 -15  -4    0.25    0.18
  -2  15  -4    0.17    0.20
   2  15   4    0.33    0.22
   2  15   4   -0.10    0.23
  -3 -15  -4    0.34    0.24
  -3 -15  -4    0.33    0.20
  -3 -15  -4    0.54    0.20
   3 -15   4    0.08    0.25
   3  15   4    0.33    0.26
  -3  15  -4    0.49    0.24
   4 -15   4    0.44    0.29
  -4 -15  -4    0.00    0.19
  -4 -15  -4   -0.05    0.24
  -4  15  -4   -0.55    0.25
   4  15   4    0.16    0.30
   5 -16  -4    4.19    0.42
   5 -16  -4    3.61    0.37
  -5  16   4    3.83    0.48
   4 -16  -4    3.08    0.36
   4 -16  -4    3.17    0.33
  -4  16   4    2.96    0.42
   3 -16  -4    0.91    0.23
   3 -16  -4    0.57    0.20
  -3  16   4    0.82    0.31
   2 -16  -4    0.60    0.20
   2 -16  -4    0.53    0.17
   2 -16  -4    0.17    0.18
  -2  16   4    0.41    0.27
   1 -16  -4   23.71    0.83
   1 -16  -4   24.34    0.86
  -1  16   4   24.10    0.89
   0 -16  -4   13.21    0.59
   0 -16  -4   13.72    0.56
   0  16   4   13.09    0.59
   0  16   4   13.42    0.60
  -1 -16  -4    1.17    0.23
  -1 -16  -4    1.29    0.23
  -1 -16  -4    1.18    0.24
  -1 -16  -4    1.02    0.21
   1  16   4    1.55    0.26
  -1  16  -4    1.49    0.22
   1  16   4    1.61    0.28
  -2 -16  -4    3.89    0.34
   2 -16   4    3.04    0.32
  -2 -16  -4    2.76    0.32
  -2 -16  -4    3.18    0.32
  -2 -16  -4    3.20    0.35
   2  16   4    2.68    0.32
  -2  16  -4    3.20    0.31
   2  16   4    2.13    0.34
  -3 -16  -4    1.29    0.32
  -3 -16  -4    1.12    0.24
   3 -16   4    1.60    0.32
  -3 -16  -4    1.30    0.25
  -3 -16  -4    1.30    0.30
  -3  16  -4    0.84    0.27
   3  16   4    1.60    0.33
  -4 -16  -4    0.04    0.26
   4 -16   4    0.13    0.30
  -4 -16  -4   -0.21    0.19
  -4  16  -4    0.04    0.27
   5 -17  -4    1.00    0.28
   5 -17  -4    1.17    0.27
  -5  17   4    1.15    0.39
   4 -17  -4    1.05    0.24
   4 -17  -4    0.93    0.27
  -4  17   4    0.27    0.33
   3 -17  -4    1.59    0.29
   3 -17  -4    1.46    0.26
  -3  17   4    1.52    0.35
   2 -17  -4    0.62    0.19
   2 -17  -4    0.66    0.20
   2 -17  -4    0.48    0.19
  -2  17   4    1.02    0.30
   1 -17  -4    1.39    0.22
   1 -17  -4    1.64    0.24
   1 -17  -4    1.61    0.24
  -1  17   4    1.41    0.29
   0 -17  -4    0.10    0.18
   0 -17  -4    0.20    0.17
   0 -17  -4    0.24    0.19
   0  17   4   -0.19    0.22
  -1 -17  -4    0.22    0.18
  -1 -17  -4    0.10    0.20
  -1 -17  -4    0.12    0.18
  -1 -17  -4    0.07    0.18
   1  17   4    0.06    0.21
   1  17   4    0.05    0.25
   2 -17   4    0.77    0.26
  -2 -17  -4    1.04    0.23
  -2 -17  -4    0.68    0.21
  -2 -17  -4    0.87    0.25
  -2 -17  -4    0.59    0.25
   2  17   4    0.44    0.27
   2  17   4    0.93    0.25
  -2  17  -4    0.86    0.24
  -3 -17  -4    0.32    0.26
  -3 -17  -4    0.45    0.22
  -3 -17  -4    0.57    0.23
  -3 -17  -4    0.01    0.25
   3 -17   4    0.17    0.27
   3  17   4   -0.06    0.33
  -3  17  -4   -0.21    0.25
   4 -17   4    0.94    0.33
  -4 -17  -4    0.83    0.31
  -4 -17  -4    0.63    0.26
  -4  17  -4    1.03    0.31
   4  17   4    0.66    0.33
   5 -18  -4    0.19    0.25
   5 -18  -4    0.08    0.22
  -5  18   4    0.18    0.35
   4 -18  -4    0.71    0.27
   4 -18  -4    0.87    0.24
   4 -18  -4    0.41    0.21
  -4  18   4    0.01    0.34
   3 -18  -4   14.57    0.65
   3 -18  -4   15.56    0.69
  -3  18   4   14.99    0.77
   2 -18  -4    5.16    0.41
   2 -18  -4    4.32    0.35
   2 -18  -4    5.48    0.39
  -2  18   4    4.40    0.43
   1 -18  -4   17.16    0.70
   1 -18  -4   16.18    0.66
  -1  18   4   15.58    0.72
   0 -18  -4    2.15    0.27
   0 -18  -4    2.32    0.30
   0 -18  -4    1.90    0.25
   0  18   4    1.70    0.30
  -1 -18  -4    3.31    0.32
  -1 -18  -4    4.28    0.38
  -1 -18  -4    3.63    0.33
  -1 -18  -4    4.04    0.38
   1  18   4    3.23    0.37
   1  18   4    3.15    0.32
  -2 -18  -4   16.79    0.76
  -2 -18  -4   13.28    0.65
  -2 -18  -4   14.49    0.68
   2 -18   4   14.79    0.65
  -2 -18  -4   15.85    0.67
   2  18   4   15.98    0.74
   3 -18   4    0.28    0.27
  -3 -18  -4    0.50    0.22
  -3 -18  -4   -0.11    0.24
  -3 -18  -4    0.38    0.21
  -3 -18  -4    0.09    0.27
   3  18   4    0.01    0.28
  -3  18  -4    0.07    0.25
  -4 -18  -4    8.83    0.67
  -4 -18  -4    9.04    0.60
   4 -18   4    9.08    0.65
  -4  18  -4    8.21    0.61
   4 -19  -4    0.80    0.24
   4 -19  -4    0.47    0.26
  -4  19   4    0.18    0.34
   3 -19  -4    0.15    0.23
   3 -19  -4    0.03    0.19
   3 -19  -4   -0.27    0.19
  -3  19   4   -0.18    0.30
   2 -19  -4    4.17    0.35
   2 -19  -4    3.27    0.31
   2 -19  -4    4.39    0.40
  -2  19   4    3.32    0.41
   1 -19  -4    0.10    0.19
   1 -19  -4   -0.11    0.18
   1 -19  -4    0.31    0.21
  -1  19   4   -0.10    0.26
   0 -19  -4    7.29    0.45
   0 -19  -4    8.34    0.49
   0  19   4    6.43    0.48
  -1 -19  -4    0.01    0.20
  -1 -19  -4    0.16    0.20
  -1 -19  -4    0.31    0.21
   1  19   4    0.22    0.27
   1  19   4   -0.02    0.22
  -2 -19  -4    0.25    0.20
  -2 -19  -4    0.14    0.21
   2 -19   4    0.56    0.25
  -2 -19  -4    0.59    0.24
  -2 -19  -4    0.36    0.24
   2  19   4    0.38    0.31
  -3 -19  -4    0.52    0.25
  -3 -19  -4    0.56    0.28
  -3 -19  -4    0.39    0.27
  -3 -19  -4    0.69    0.24
   3 -19   4    0.54    0.28
  -3  19  -4    0.81    0.28
   3  19   4    0.62    0.40
   4 -20  -4    1.60    0.27
   4 -20  -4    1.71    0.27
   4 -20  -4    2.08    0.34
  -4  20   4    1.25    0.40
   3 -20  -4   -0.10    0.21
   3 -20  -4    0.04    0.19
   3 -20  -4    0.03    0.22
  -3  20   4   -0.15    0.32
   2 -20  -4    0.45    0.23
   2 -20  -4    0.74    0.22
   2 -20  -4    1.06    0.26
  -2  20   4    0.42    0.31
   1 -20  -4    2.47    0.27
   1 -20  -4    2.12    0.30
   1 -20  -4    2.35    0.31
  -1  20   4    1.35    0.33
   0 -20  -4    0.96    0.23
   0 -20  -4    1.08    0.24
   0 -20  -4    1.36    0.27
   0  20   4    1.03    0.29
  -1 -20  -4    0.30    0.20
  -1 -20  -4    0.10    0.21
  -1 -20  -4    0.52    0.25
   1  20   4    0.13    0.26
  -2 -20  -4    2.58    0.34
   2 -20   4    2.87    0.33
  -2 -20  -4    2.34    0.32
  -2 -20  -4    2.90    0.36
  -2 -20  -4    3.29    0.35
   2  20   4    2.62    0.38
  -3 -20  -4    0.71    0.26
  -3 -20  -4    0.50    0.29
  -3 -20  -4    0.49    0.23
   3 -20   4    0.42    0.28
  -3 -20  -4    0.35    0.30
   3  20   4    0.31    0.36
  -3  20  -4    0.21    0.27
   4 -21  -4    1.49    0.28
   4 -21  -4    0.69    0.24
   4 -21  -4    1.62    0.32
  -4  21   4    0.93    0.38
   3 -21  -4    2.03    0.31
   3 -21  -4    1.71    0.26
   3 -21  -4    2.79    0.36
  -3  21   4    0.73    0.37
   2 -21  -4    3.88    0.36
   2 -21  -4    3.98    0.39
   2 -21  -4    2.54    0.29
  -2  21   4    3.10    0.43
   1 -21  -4    0.43    0.21
   1 -21  -4    0.51    0.24
   1 -21  -4    0.68    0.25
  -1  21   4    0.62    0.30
   0 -21  -4    3.12    0.34
   0 -21  -4    2.88    0.31
   0 -21  -4    3.42    0.34
   0  21   4    2.76    0.37
  -1 -21  -4    0.24    0.23
  -1 -21  -4    0.32    0.22
   1 -21   4   -0.14    0.23
  -1 -21  -4    0.26    0.24
  -2 -21  -4    3.10    0.38
  -2 -21  -4    3.99    0.38
  -2 -21  -4    5.01    0.45
   2 -21   4    4.41    0.38
  -2 -21  -4    4.99    0.48
   2  21   4    3.46    0.42
  -3 -21  -4    8.49    0.54
   3 -21   4    8.01    0.55
  -3 -21  -4    8.58    0.58
  -3 -21  -4    7.39    0.62
   3  21   4    8.05    0.64
   3 -22  -4   -0.07    0.20
   3 -22  -4   -0.15    0.23
   3 -22  -4   -0.02    0.23
  -3  22   4   -0.16    0.34
   2 -22  -4    0.16    0.21
   2 -22  -4    0.48    0.25
   2 -22  -4    0.17    0.24
  -2  22   4   -0.48    0.31
   1 -22  -4    0.30    0.20
   1 -22  -4    0.32    0.22
   1 -22  -4    0.31    0.24
  -1  22   4   -0.21    0.28
   0 -22  -4    0.79    0.28
   0 -22  -4    0.66    0.24
   0 -22  -4    0.78    0.26
   0  22   4    0.27    0.30
   1 -22   4    2.32    0.32
  -1 -22  -4    1.84    0.32
  -1 -22  -4    1.90    0.31
  -1 -22  -4    2.29    0.33
  -2 -22  -4    0.53    0.24
  -2 -22  -4    0.16    0.25
  -2 -22  -4    0.56    0.27
   2 -22   4    0.48    0.27
   2  22   4    0.28    0.30
   3 -23  -4    1.91    0.34
   3 -23  -4    1.71    0.31
   3 -23  -4    0.84    0.25
  -3  23   4    0.58    0.37
   2 -23  -4    2.78    0.32
   2 -23  -4    5.25    0.46
   2 -23  -4    5.01    0.48
  -2  23   4    3.43    0.46
   1 -23  -4    0.18    0.21
   1 -23  -4    0.24    0.25
   1 -23  -4    0.29    0.23
  -1  23   4   -0.66    0.28
   0 -23  -4    8.16    0.56
   0 -23  -4    7.59    0.49
   0 -23  -4    9.01    0.56
   0  23   4    7.16    0.58
   1 -23   4    1.88    0.38
  -1 -23  -4    1.99    0.32
  -1 -23  -4    2.33    0.32
  -1 -23  -4    2.73    0.37
  -2 -23  -4    2.04    0.35
  -2 -23  -4    1.86    0.31
  -2 -23  -4    2.13    0.34
   2 -23   4    2.79    0.36
   2 -24  -4   -0.17    0.23
   2 -24  -4    0.23    0.25
   2 -24  -4    0.10    0.22
  -2  24   4   -0.40    0.33
   1 -24  -4    0.84    0.25
   1 -24  -4    1.23    0.28
   1 -24  -4    1.61    0.31
  -1  24   4    0.76    0.35
   0 -24  -4    1.41    0.28
   0 -24  -4    1.74    0.33
   0 -24  -4    2.30    0.33
  -1 -24  -4    0.52    0.26
  -1 -24  -4    0.88    0.28
  -1 -24  -4    0.81    0.29
   1 -25  -4    0.29    0.25
   1 -25  -4    0.21    0.23
   1 -25  -4    0.49    0.28
  -1  25   4   -0.67    0.33
   0 -25  -4    1.44    0.31
   0 -25  -4    1.38    0.34
   0 -25  -4    0.94    0.28
   7   0  -5    0.01    0.28
   7   0  -5   -0.28    0.24
   6   0  -5    0.28    0.23
   6   0  -5   -0.12    0.24
   5   0  -5    0.07    0.18
   5   0  -5    0.12    0.21
  -4   0   5    0.05    0.11
   4   0  -5   -0.08    0.14
   4   0  -5   -0.06    0.17
   3   0  -5    0.17    0.15
  -3   0   5    0.14    0.10
   3   0  -5    0.05    0.12
   2   0  -5   -0.04    0.13
  -2   0   5    0.03    0.10
   2   0  -5    0.01    0.11
   1   0  -5    0.01    0.12
  -1   0   5    0.06    0.11
   1   0  -5   -0.06    0.09
   1   0  -5    0.17    0.11
   0   0  -5    0.16    0.11
   0   0  -5    0.00    0.07
   0   0  -5    0.21    0.12
  -1   0  -5    0.10    0.15
  -1   0  -5   -0.02    0.10
  -2   0  -5    0.02    0.18
   2   0   5   -0.10    0.17
  -3   0  -5   -0.24    0.20
   3   0   5   -0.08    0.25
  -4   0  -5   -0.22    0.23
  -5   0  -5    0.03    0.30
   7  -1  -5   -0.26    0.25
   7  -1  -5    0.53    0.30
   7   1  -5    0.49    0.31
   7   1  -5    0.48    0.26
   6  -1  -5    0.56    0.23
   6  -1  -5    0.27    0.26
   6   1  -5    0.47    0.24
   6   1  -5    0.06    0.25
   5  -1  -5    1.93    0.30
   5  -1  -5    2.91    0.32
   5   1  -5    2.19    0.29
  -5   1   5    2.44    0.26
   5   1  -5    2.67    0.36
  -4  -1   5    2.73    0.23
   4  -1  -5    3.54    0.30
   4  -1  -5    3.50    0.34
  -4   1   5    2.65    0.26
   4   1  -5    3.41    0.30
   4   1  -5    3.27    0.33
   3  -1  -5   13.96    0.54
  -3  -1   5   14.39    0.50
   3  -1  -5   13.60    0.57
   3   1  -5   14.25    0.53
  -3   1   5   14.20    0.52
   3   1  -5   14.49    0.58
  -2  -1   5    0.46    0.12
   2  -1  -5    0.59    0.13
   2  -1  -5    0.60    0.16
  -2   1   5    0.58    0.14
   2   1  -5    0.45    0.13
   2   1  -5    0.73    0.16
   1  -1  -5    3.30    0.25
   1  -1  -5    3.16    0.22
   1  -1  -5    3.34    0.22
  -1  -1   5    3.41    0.24
   1   1  -5    3.42    0.21
   1   1  -5    3.34    0.25
  -1   1   5    3.16    0.24
   1   1  -5    3.12    0.21
   0  -1  -5    9.31    0.38
   0  -1  -5    9.31    0.38
   0  -1  -5    8.85    0.33
   0   1  -5    9.74    0.37
   0   1  -5    9.66    0.37
   0   1  -5    8.98    0.32
  -1  -1  -5    2.18    0.19
  -1  -1  -5    2.24    0.23
  -1  -1  -5    2.25    0.15
  -1   1  -5    2.22    0.18
  -1   1  -5    1.88    0.22
  -2  -1  -5    7.62    0.44
   2   1   5    8.80    0.41
  -2   1  -5    7.19    0.43
   3  -1   5   -0.20    0.29
  -3  -1  -5    0.14    0.21
  -3   1  -5    0.04    0.21
   3   1   5    0.12    0.26
  -4  -1  -5    0.13    0.24
   4  -1   5    0.92    0.38
  -4   1  -5    0.14    0.25
  -5  -1  -5    0.63    0.29
   5  -1   5    0.65    0.43
  -5   1  -5    1.03    0.36
   7  -2  -5    1.40    0.37
   7  -2  -5    1.19    0.30
   7   2  -5    1.53    0.38
   7   2  -5    1.23    0.31
   6  -2  -5    3.45    0.41
   6  -2  -5    3.15    0.37
   6   2  -5    3.09    0.38
   6   2  -5    2.90    0.39
   5  -2  -5    4.27    0.42
   5  -2  -5    4.24    0.38
  -5   2   5    4.50    0.34
   5   2  -5    4.07    0.40
   5   2  -5    3.83    0.34
   4  -2  -5    7.58    0.45
   4  -2  -5    6.94    0.40
  -4  -2   5    7.39    0.34
   4   2  -5    7.56    0.41
  -4   2   5    7.66    0.39
   4   2  -5    8.19    0.46
  -3  -2   5    0.11    0.09
   3  -2  -5    0.09    0.12
   3  -2  -5    0.10    0.14
   3   2  -5    0.20    0.16
  -3   2   5    0.02    0.12
   3   2  -5    0.09    0.12
   2  -2  -5    0.32    0.14
  -2  -2   5    0.32    0.10
   2  -2  -5    0.18    0.11
  -2   2   5    0.23    0.13
   2   2  -5    0.18    0.11
   2   2  -5    0.10    0.13
   1  -2  -5    1.60    0.19
   1  -2  -5    1.47    0.15
   1  -2  -5    1.49    0.16
  -1  -2   5    1.75    0.18
  -1   2   5    1.47    0.18
   1   2  -5    2.26    0.17
   1   2  -5    1.62    0.14
   1   2  -5    1.58    0.18
   0  -2  -5   11.81    0.40
   0  -2  -5   12.21    0.45
   0  -2  -5   12.09    0.44
   0   2  -5   11.60    0.43
   0   2  -5   11.95    0.43
   0   2  -5   11.65    0.38
  -1  -2  -5    3.27    0.18
  -1  -2  -5    3.32    0.22
  -1  -2  -5    3.43    0.28
  -1   2  -5    3.48    0.29
  -1   2  -5    3.30    0.19
  -2  -2  -5   -0.10    0.18
   2   2   5    0.04    0.17
  -2   2  -5    0.02    0.18
   3  -2   5    3.55    0.37
   3   2   5    3.06    0.34
  -4  -2  -5    0.91    0.29
   4  -2   5    0.77    0.39
  -4   2  -5    0.70    0.28
   5  -2   5    0.53    0.43
  -5  -2  -5   -0.10    0.30
  -5   2  -5    0.12    0.30
   6  -3  -5    1.79    0.35
   6  -3  -5    2.11    0.31
   6   3  -5    2.43    0.38
   6   3  -5    1.85    0.30
   5  -3  -5    1.81    0.27
   5  -3  -5    2.01    0.30
   5   3  -5    1.76    0.25
  -5   3   5    2.05    0.27
   5   3  -5    2.31    0.31
   4  -3  -5    0.17    0.15
   4  -3  -5   -0.04    0.17
   4   3  -5    0.14    0.18
   4   3  -5    0.22    0.16
  -4   3   5   -0.06    0.13
   3  -3  -5    5.46    0.35
  -3  -3   5    5.31    0.26
   3  -3  -5    5.42    0.32
   3   3  -5    5.64    0.33
   3   3  -5    5.62    0.37
  -3   3   5    5.42    0.33
  -2  -3   5   19.28    0.63
   2  -3  -5   19.92    0.69
   2  -3  -5   20.73    0.66
   2   3  -5   20.62    0.65
   2   3  -5   20.28    0.70
  -2   3   5   19.66    0.69
   1  -3  -5    0.24    0.12
   1  -3  -5    0.19    0.10
   1  -3  -5    0.17    0.12
   1   3  -5    0.03    0.09
  -1   3   5    0.01    0.11
   1   3  -5    0.02    0.09
   1   3  -5    0.06    0.13
   0  -3  -5   29.10    0.88
   0  -3  -5   29.67    0.84
   0  -3  -5   29.01    0.87
   0   3  -5   28.71    0.85
   0   3  -5   28.65    0.80
   0   3   5   28.31    0.91
   0   3  -5   28.83    0.86
  -1  -3  -5   14.88    0.55
  -1  -3  -5   14.24    0.47
  -1  -3  -5   14.92    0.50
  -1   3  -5   15.54    0.54
  -2  -3  -5    0.25    0.19
  -2   3  -5    0.39    0.19
   2   3   5    0.48    0.18
  -3  -3  -5   35.32    1.13
   3  -3   5   36.28    1.17
   3   3   5   35.26    1.13
  -3   3  -5   31.52    1.15
  -4  -3  -5    0.48    0.26
   4  -3   5   -0.15    0.29
  -4   3  -5   -0.01    0.26
   5  -3   5    5.67    0.67
  -5  -3  -5    4.21    0.51
   5   3   5    4.53    0.54
  -5   3  -5    4.88    0.51
   6  -4  -5   13.55    0.65
   6  -4  -5   13.23    0.69
   6   4  -5   13.26    0.67
   6   4  -5   13.13    0.73
  -6   4   5   12.98    0.76
   5  -4  -5    2.26    0.28
   5  -4  -5    2.60    0.32
   5   4  -5    1.68    0.27
  -5   4   5    1.74    0.27
   5   4  -5    1.97    0.33
   4  -4  -5   11.70    0.55
   4  -4  -5   10.80    0.50
   4   4  -5   12.21    0.57
   4   4  -5   11.61    0.51
  -4   4   5   11.86    0.53
   3  -4  -5    1.39    0.21
   3  -4  -5    1.31    0.19
  -3   4   5    1.23    0.20
   3   4  -5    0.90    0.21
   3   4  -5    1.17    0.18
   2  -4  -5   15.50    0.58
   2  -4  -5   14.88    0.54
  -2  -4   5   15.23    0.51
   2   4  -5   15.46    0.58
   2   4  -5   15.15    0.53
  -2   4   5   15.72    0.58
   1  -4  -5   11.71    0.43
   1  -4  -5   11.28    0.45
   1  -4  -5   11.62    0.42
  -1   4   5   11.42    0.47
   1   4  -5   11.68    0.45
   1   4  -5   11.56    0.40
   0  -4  -5    0.24    0.09
   0  -4  -5    0.26    0.12
   0  -4  -5    0.55    0.16
   0   4   5    0.30    0.15
   0   4  -5    0.42    0.12
   0   4  -5    0.41    0.13
  -1  -4  -5   11.35    0.42
  -1  -4  -5   11.48    0.46
  -1  -4  -5   10.95    0.39
  -1   4  -5   11.08    0.45
  -2  -4  -5   15.73    0.52
  -2  -4  -5   16.06    0.62
  -2   4  -5   16.80    0.63
   2   4   5   17.44    0.62
  -3  -4  -5   18.90    0.73
   3  -4   5   18.60    0.84
  -3   4  -5   16.88    0.73
   3   4   5   17.90    0.72
  -4  -4  -5    0.64    0.30
  -4   4  -5    0.22    0.25
   5  -4   5    1.20    0.43
  -5  -4  -5    0.63    0.32
  -5   4  -5   -0.06    0.30
   6  -5  -5    3.36    0.39
   6  -5  -5    4.45    0.40
   6   5  -5    2.69    0.35
   6   5  -5    3.39    0.42
  -6   5   5    3.54    0.37
  -6   5   5    4.48    0.40
   5  -5  -5    0.71    0.24
   5  -5  -5    0.74    0.23
   5   5  -5    0.74    0.25
  -5   5   5    0.62    0.22
   5   5  -5    1.01    0.22
   4  -5  -5    0.85    0.21
   4  -5  -5    0.75    0.19
  -4   5   5    0.61    0.19
   4   5  -5    0.62    0.23
   4   5  -5    0.93    0.19
   3  -5  -5    6.83    0.39
   3  -5  -5    5.83    0.34
  -3   5   5    6.57    0.38
   3   5  -5    7.06    0.41
   3   5  -5    6.49    0.35
   2  -5  -5    3.85    0.26
  -2  -5   5    4.27    0.22
   2  -5  -5    4.46    0.30
  -2   5   5    3.77    0.29
   2   5  -5    4.39    0.26
   2   5  -5    3.84    0.31
   1  -5  -5   11.93    0.44
   1  -5  -5   11.30    0.46
   1  -5  -5   11.03    0.42
   1   5  -5   11.22    0.45
   1   5  -5   11.61    0.40
  -1   5   5   11.95    0.48
   0  -5  -5    2.35    0.22
   0  -5  -5    2.65    0.22
   0  -5  -5    2.05    0.18
   0   5  -5    2.23    0.21
   0   5   5    2.14    0.23
   0   5  -5    2.60    0.20
  -1  -5  -5    0.40    0.17
  -1  -5  -5    0.26    0.12
  -1  -5  -5    0.31    0.10
  -1   5  -5    0.47    0.17
  -2  -5  -5    0.48    0.20
  -2  -5  -5    0.21    0.10
  -2  -5  -5    0.09    0.11
  -2   5  -5    0.19    0.19
   2   5   5    0.37    0.19
  -3  -5  -5    0.41    0.23
   3  -5   5    1.01    0.27
  -3   5  -5    0.09    0.23
   3   5   5    0.41    0.24
   4  -5   5    2.91    0.44
  -4  -5  -5    3.92    0.38
  -4   5  -5    2.57    0.39
  -5  -5  -5    0.16    0.29
  -5   5  -5   -0.20    0.33
   5   5   5    0.02    0.39
   6  -6  -5    1.80    0.29
   6  -6  -5    1.44    0.32
  -6   6   5    1.38    0.30
   6   6  -5    1.44    0.33
   6   6  -5    1.71    0.31
  -6   6   5    1.10    0.26
   5  -6  -5    0.09    0.21
   5  -6  -5    0.33    0.19
   5   6  -5    0.54    0.21
  -5   6   5    0.21    0.22
   5   6  -5    0.12    0.22
   4  -6  -5   15.82    0.62
   4  -6  -5   16.17    0.66
   4   6  -5   15.72    0.62
   4   6  -5   14.74    0.66
  -4   6   5   15.45    0.65
   3  -6  -5    3.08    0.27
   3  -6  -5    3.38    0.30
   3   6  -5    3.16    0.30
   3   6  -5    2.98    0.25
  -3   6   5    3.23    0.31
   2  -6  -5    2.87    0.23
   2  -6  -5    2.94    0.26
  -2  -6   5    2.79    0.18
  -2   6   5    2.61    0.25
   2   6  -5    3.07    0.24
   2   6  -5    2.66    0.25
   1  -6  -5    3.90    0.27
   1  -6  -5    4.16    0.27
   1  -6  -5    3.97    0.24
  -1   6   5    3.76    0.30
   1   6  -5    3.65    0.28
   1   6  -5    3.68    0.22
   0  -6  -5   12.73    0.50
   0  -6  -5   13.24    0.46
   0  -6  -5   13.14    0.49
   0   6  -5   13.75    0.47
   0   6  -5   13.54    0.47
  -1  -6  -5   13.35    0.56
  -1  -6  -5   14.32    0.51
  -1  -6  -5   14.70    0.49
  -1   6  -5   14.38    0.53
   1   6   5   14.42    0.53
  -2  -6  -5    5.84    0.31
  -2  -6  -5    6.26    0.30
  -2  -6  -5    5.56    0.41
  -2   6  -5    5.89    0.39
   2   6   5    6.36    0.39
   3  -6   5    4.65    0.41
  -3  -6  -5    5.20    0.43
  -3   6  -5    5.12    0.43
   3   6   5    5.06    0.46
  -4  -6  -5    8.54    0.59
   4  -6   5    9.98    0.71
  -4   6  -5    9.27    0.61
  -5  -6  -5    0.45    0.31
  -5   6  -5    0.97    0.35
   6  -7  -5    0.54    0.24
   6  -7  -5   -0.08    0.23
  -6   7   5    0.24    0.24
  -6   7   5   -0.01    0.22
   5  -7  -5    1.29    0.27
   5  -7  -5    0.83    0.22
   5   7  -5    0.25    0.19
   5   7  -5    0.35    0.26
  -5   7   5    0.77    0.26
   4  -7  -5    0.14    0.18
   4  -7  -5    0.23    0.16
   4   7  -5    0.37    0.17
   4   7  -5    0.20    0.20
  -4   7   5    0.04    0.18
   3  -7  -5    0.83    0.20
   3  -7  -5    0.80    0.17
   3   7  -5    0.94    0.18
   3   7  -5    0.75    0.20
  -3   7   5    0.96    0.21
   2  -7  -5    2.67    0.26
   2  -7  -5    2.95    0.25
  -2   7   5    3.08    0.28
   2   7  -5    3.01    0.24
   2   7  -5    2.46    0.26
   1  -7  -5   -0.02    0.12
   1  -7  -5   -0.08    0.14
   1  -7  -5    0.17    0.11
   1   7  -5   -0.08    0.10
   1   7  -5    0.10    0.14
  -1   7   5   -0.21    0.14
   0  -7  -5    2.55    0.21
   0  -7  -5    2.96    0.25
   0  -7  -5    2.73    0.24
   0   7   5    2.88    0.27
   0   7  -5    3.14    0.24
   0   7  -5    2.81    0.22
  -1  -7  -5    1.22    0.17
  -1  -7  -5    1.55    0.22
  -1  -7  -5    1.20    0.14
   1   7   5    0.88    0.19
  -1   7  -5    0.98    0.19
   1   7   5    1.01    0.20
  -2  -7  -5   -0.06    0.11
  -2  -7  -5    0.13    0.13
  -2  -7  -5    0.05    0.19
   2   7   5    0.09    0.19
  -2   7  -5    0.27    0.19
   3  -7   5    0.12    0.25
  -3  -7  -5    0.18    0.22
  -3   7  -5    0.54    0.24
   3   7   5    0.10    0.26
  -4  -7  -5    0.89    0.28
   4  -7   5    0.47    0.36
  -4   7  -5    0.10    0.28
  -5  -7  -5    1.60    0.38
  -5   7  -5    0.33    0.32
   6  -8  -5    0.32    0.22
   6  -8  -5   -0.02    0.22
  -6   8   5    0.52    0.27
  -6   8   5    0.06    0.23
   5  -8  -5    1.41    0.25
   5  -8  -5    1.25    0.27
  -5   8   5    1.34    0.29
   5   8  -5    1.41    0.30
   4  -8  -5    0.59    0.19
   4  -8  -5    0.60    0.21
   4   8  -5    0.36    0.21
  -4   8   5    0.37    0.21
   4   8  -5    0.19    0.16
   3  -8  -5    5.73    0.35
   3  -8  -5    5.68    0.37
  -3   8   5    5.70    0.41
   3   8  -5    5.79    0.34
   3   8  -5    4.98    0.39
   2  -8  -5   11.41    0.47
   2  -8  -5   11.21    0.49
  -2   8   5   12.27    0.52
   2   8  -5   11.91    0.52
   2   8  -5   11.98    0.45
   1  -8  -5   25.25    0.79
   1  -8  -5   24.91    0.82
   1  -8  -5   24.22    0.80
  -1   8   5   25.80    0.86
   1   8  -5   26.22    0.82
   0  -8  -5    2.31    0.24
   0  -8  -5    2.86    0.25
   0  -8  -5    2.74    0.22
   0   8  -5    3.14    0.23
   0   8   5    3.03    0.29
  -1  -8  -5    9.48    0.42
  -1  -8  -5    9.37    0.44
  -1  -8  -5    9.24    0.39
   1   8   5    9.62    0.46
   1   8   5    8.62    0.44
  -1   8  -5    8.74    0.42
  -2  -8  -5    0.93    0.16
  -2  -8  -5    0.80    0.16
  -2  -8  -5    0.75    0.22
  -2   8  -5    0.57    0.22
   2   8   5    0.57    0.21
   3  -8   5   -0.18    0.28
  -3  -8  -5    0.08    0.21
  -3   8  -5   -0.16    0.22
   3   8   5   -0.05    0.23
  -4  -8  -5    0.51    0.26
   4  -8   5    0.37    0.29
  -4   8  -5    0.45    0.30
  -5  -8  -5    5.07    0.50
   5   8   5    5.52    0.57
  -5   8  -5    4.57    0.57
   6  -9  -5   -0.03    0.23
   6  -9  -5    0.02    0.21
  -6   9   5    0.25    0.25
  -6   9   5   -0.04    0.26
   5  -9  -5    0.62    0.24
   5  -9  -5    0.57    0.22
  -5   9   5    0.79    0.27
   4  -9  -5    0.12    0.19
   4  -9  -5    0.38    0.18
   4   9  -5    0.02    0.20
  -4   9   5    0.24    0.22
   3  -9  -5    0.04    0.15
   3  -9  -5   -0.04    0.14
  -3   9   5    0.01    0.19
   3   9  -5    0.34    0.20
   2  -9  -5    7.17    0.37
   2  -9  -5    6.87    0.38
  -2   9   5    7.19    0.42
   2   9  -5    6.80    0.41
   1  -9  -5    1.77    0.21
   1  -9  -5    1.52    0.17
   1  -9  -5    1.85    0.21
  -1   9   5    1.76    0.24
   0  -9  -5    2.18    0.20
   0  -9  -5    2.20    0.24
   0  -9  -5    2.55    0.24
   0   9   5    2.04    0.25
   0   9  -5    2.40    0.20
   0   9   5    2.48    0.23
  -1  -9  -5    0.46    0.15
  -1  -9  -5    0.39    0.19
  -1  -9  -5    0.33    0.13
   1   9   5    0.18    0.19
  -1   9  -5    0.35    0.18
   1   9   5    0.57    0.19
  -2  -9  -5    0.07    0.20
  -2  -9  -5    0.04    0.14
  -2  -9  -5    0.14    0.13
   2   9   5   -0.12    0.20
  -2   9  -5   -0.13    0.18
   2   9   5    0.00    0.19
  -3  -9  -5    0.45    0.15
  -3  -9  -5    0.48    0.22
   3  -9   5    0.53    0.26
   3   9   5    0.25    0.23
  -3   9  -5    0.54    0.25
  -4  -9  -5    0.41    0.27
   4  -9   5    0.21    0.34
  -4   9  -5    0.23    0.27
  -5  -9  -5    1.10    0.34
   5  -9   5    0.78    0.46
  -5   9  -5    1.08    0.38
   6 -10  -5    0.07    0.24
   6 -10  -5    0.00    0.22
  -6  10   5   -0.13    0.24
  -6  10   5    0.45    0.29
   5 -10  -5    0.34    0.21
   5 -10  -5    0.48    0.24
  -5  10   5   -0.03    0.25
   4 -10  -5    7.41    0.48
   4 -10  -5    7.67    0.44
  -4  10   5    7.02    0.49
   3 -10  -5    1.20    0.23
   3 -10  -5    1.27    0.21
  -3  10   5    1.05    0.25
   2 -10  -5    7.28    0.37
   2 -10  -5    6.25    0.38
  -2  10   5    7.71    0.44
   1 -10  -5    1.80    0.22
   1 -10  -5    2.02    0.21
   1 -10  -5    1.85    0.22
  -1  10   5    1.96    0.23
  -1  10   5    1.98    0.27
   0 -10  -5    0.13    0.14
   0 -10  -5   -0.01    0.17
   0 -10  -5    0.09    0.12
   0  10  -5    0.06    0.13
   0  10   5   -0.04    0.17
   0  10   5   -0.22    0.16
  -1 -10  -5   10.46    0.49
  -1 -10  -5   10.72    0.45
  -1 -10  -5   11.27    0.47
   1  10   5   10.42    0.48
  -1  10  -5   10.13    0.45
   1  10   5    9.91    0.49
  -2 -10  -5    0.19    0.22
  -2 -10  -5    0.41    0.16
  -2 -10  -5    0.14    0.15
  -2  10  -5    0.51    0.22
   2  10   5    0.02    0.19
   2  10   5    0.45    0.22
   3 -10   5    0.10    0.25
  -3 -10  -5    0.02    0.15
  -3 -10  -5   -0.06    0.22
   3  10   5    0.25    0.22
   3  10   5    0.35    0.24
  -3  10  -5   -0.14    0.22
  -4 -10  -5    1.89    0.34
   4 -10   5    2.50    0.42
  -4  10  -5    2.78    0.40
   4  10   5    3.19    0.51
   6 -11  -5    1.77    0.32
   6 -11  -5    1.54    0.33
  -6  11   5    2.23    0.39
   5 -11  -5    4.63    0.42
   5 -11  -5    4.94    0.44
  -5  11   5    4.31    0.45
   4 -11  -5    0.31    0.21
   4 -11  -5    0.37    0.18
  -4  11   5    0.60    0.26
   3 -11  -5    0.62    0.20
   3 -11  -5    0.75    0.19
  -3  11   5    0.23    0.23
   2 -11  -5    0.39    0.16
   2 -11  -5    0.29    0.15
  -2  11   5    0.42    0.22
   1 -11  -5    0.00    0.13
   1 -11  -5    0.00    0.14
  -1  11   5   -0.09    0.18
  -1  11   5    0.40    0.19
   0 -11  -5    5.79    0.33
   0 -11  -5    6.03    0.36
   0 -11  -5    6.53    0.38
   0  11   5    5.86    0.40
   0  11   5    5.49    0.37
  -1 -11  -5    0.65    0.22
  -1 -11  -5    0.64    0.16
  -1 -11  -5    0.63    0.18
  -1  11  -5    0.61    0.19
   1  11   5    0.54    0.21
   1  11   5    0.86    0.23
  -2 -11  -5    0.49    0.23
  -2 -11  -5    0.45    0.17
  -2 -11  -5    0.14    0.15
  -2  11  -5    0.40    0.23
   2  11   5    0.32    0.26
   2  11   5    0.24    0.21
  -3 -11  -5    2.93    0.35
   3 -11   5    2.28    0.40
  -3 -11  -5    2.38    0.25
  -3  11  -5    2.16    0.33
   3  11   5    2.99    0.42
   3  11   5    2.01    0.31
   4 -11   5    0.94    0.41
  -4 -11  -5    0.28    0.26
  -4  11  -5    0.19    0.30
   4  11   5    0.99    0.32
   4  11   5    0.50    0.25
   6 -12  -5    1.00    0.29
   6 -12  -5    0.45    0.25
  -6  12   5    0.87    0.33
   5 -12  -5    7.58    0.54
   5 -12  -5    7.22    0.49
  -5  12   5    7.21    0.58
   4 -12  -5    0.21    0.18
   4 -12  -5    0.19    0.20
  -4  12   5   -0.37    0.24
   3 -12  -5    0.05    0.16
   3 -12  -5   -0.21    0.15
  -3  12   5    0.21    0.23
   2 -12  -5    0.69    0.17
   2 -12  -5    0.82    0.20
  -2  12   5    0.66    0.24
   1 -12  -5    4.33    0.34
   1 -12  -5    4.63    0.32
  -1  12   5    5.16    0.36
  -1  12   5    5.01    0.38
   0 -12  -5    0.04    0.15
   0 -12  -5    0.01    0.18
   0 -12  -5   -0.14    0.13
   0  12   5   -0.36    0.18
   0  12   5    0.01    0.19
  -1 -12  -5    1.28    0.20
  -1 -12  -5    0.72    0.23
  -1 -12  -5    1.21    0.21
  -1  12  -5    1.12    0.21
   1  12   5    1.23    0.24
   1  12   5    1.21    0.25
  -2 -12  -5   14.54    0.62
  -2 -12  -5   17.04    0.66
  -2 -12  -5   14.85    0.68
   2  12   5   16.35    0.67
  -2  12  -5   16.43    0.67
   2  12   5   16.23    0.70
   3 -12   5    0.25    0.25
  -3 -12  -5    0.27    0.23
  -3 -12  -5    0.03    0.16
   3  12   5    0.21    0.33
  -3  12  -5   -0.11    0.24
   3  12   5   -0.22    0.21
   4 -12   5    1.00    0.42
  -4 -12  -5    1.54    0.32
  -4  12  -5    1.54    0.35
   6 -13  -5   -0.06    0.23
   6 -13  -5    0.14    0.23
  -6  13   5    0.45    0.34
   5 -13  -5    4.06    0.39
   5 -13  -5    4.69    0.44
  -5  13   5    4.18    0.47
   4 -13  -5    4.35    0.41
   4 -13  -5    4.54    0.40
  -4  13   5    4.35    0.44
   3 -13  -5    6.79    0.44
   3 -13  -5    7.39    0.43
  -3  13   5    7.61    0.54
   2 -13  -5    0.04    0.16
   2 -13  -5   -0.02    0.14
  -2  13   5   -0.23    0.20
   1 -13  -5    5.34    0.35
   1 -13  -5    5.58    0.37
  -1  13   5    5.65    0.41
   0 -13  -5    0.06    0.16
   0 -13  -5    0.14    0.15
   0 -13  -5    0.01    0.19
   0  13   5    0.24    0.20
   0  13   5    0.07    0.21
  -1 -13  -5    2.03    0.28
  -1 -13  -5    2.39    0.26
  -1 -13  -5    2.12    0.24
  -1  13  -5    2.28    0.25
   1  13   5    2.08    0.29
   1  13   5    2.22    0.30
  -2 -13  -5    3.24    0.30
  -2 -13  -5    2.60    0.28
  -2 -13  -5    2.88    0.31
   2  13   5    2.42    0.35
   2  13   5    3.00    0.33
  -2  13  -5    3.23    0.32
  -3 -13  -5   -0.13    0.15
  -3 -13  -5    0.26    0.25
   3 -13   5   -0.06    0.25
  -3  13  -5    0.11    0.25
   3  13   5   -0.06    0.23
   3  13   5    0.03    0.34
   4 -13   5    0.81    0.34
  -4 -13  -5    0.19    0.26
  -4  13  -5    1.05    0.32
   5 -14  -5    0.09    0.23
   5 -14  -5    0.06    0.21
  -5  14   5   -0.08    0.31
   4 -14  -5    1.42    0.29
   4 -14  -5    1.55    0.27
  -4  14   5    0.81    0.31
   3 -14  -5    7.11    0.46
   3 -14  -5    7.98    0.45
  -3  14   5    6.47    0.54
   2 -14  -5    3.04    0.27
   2 -14  -5    3.30    0.32
  -2  14   5    3.96    0.39
   1 -14  -5   12.05    0.52
   1 -14  -5   11.50    0.53
  -1  14   5   11.43    0.57
   0 -14  -5    0.10    0.17
   0 -14  -5    0.09    0.16
   0 -14  -5    0.37    0.21
   0  14   5    0.34    0.22
   0  14   5    0.31    0.23
  -1 -14  -5    5.90    0.38
  -1 -14  -5    6.72    0.41
  -1 -14  -5    6.21    0.45
   1  14   5    6.64    0.45
   1  14   5    6.62    0.47
  -2 -14  -5    0.44    0.19
  -2 -14  -5    0.66    0.26
  -2 -14  -5    0.27    0.19
   2  14   5    0.65    0.29
  -2  14  -5    0.50    0.22
   2  14   5    0.35    0.23
  -3 -14  -5    0.37    0.26
  -3 -14  -5    0.20    0.18
   3 -14   5   -0.30    0.32
  -3 -14  -5    0.35    0.24
   3  14   5    0.68    0.29
  -3  14  -5    0.34    0.27
   3  14   5    0.37    0.26
  -4 -14  -5    0.36    0.28
   4 -14   5    0.29    0.35
   4  14   5    0.21    0.33
  -4  14  -5    0.02    0.28
   5 -15  -5    1.02    0.26
   5 -15  -5    0.84    0.29
  -5  15   5    1.07    0.36
   4 -15  -5    1.08    0.25
   4 -15  -5    1.28    0.29
  -4  15   5    0.55    0.33
   3 -15  -5   12.20    0.60
   3 -15  -5   11.63    0.56
  -3  15   5   10.57    0.65
   2 -15  -5    3.03    0.31
   2 -15  -5    3.42    0.35
  -2  15   5    2.73    0.36
   1 -15  -5    0.96    0.20
   1 -15  -5    0.66    0.21
  -1  15   5    0.49    0.26
   0 -15  -5   29.05    0.97
   0 -15  -5   27.79    0.95
   0 -15  -5   26.11    0.96
   0  15   5   27.85    0.96
   0  15   5   29.46    1.00
  -1 -15  -5    4.17    0.36
  -1 -15  -5    3.71    0.36
  -1 -15  -5    4.43    0.36
   1  15   5    3.88    0.37
   1  15   5    4.22    0.39
  -2 -15  -5    3.50    0.33
  -2 -15  -5    3.04    0.31
  -2 -15  -5    2.90    0.35
   2  15   5    3.28    0.36
   2  15   5    3.36    0.40
  -2  15  -5    2.61    0.32
  -3 -15  -5    7.27    0.47
  -3 -15  -5    8.09    0.57
  -3 -15  -5    6.88    0.49
   3 -15   5    6.54    0.54
  -3 -15  -5    4.89    0.44
  -3  15  -5    7.06    0.54
   3  15   5    8.35    0.70
  -4 -15  -5    0.30    0.26
  -4 -15  -5   -0.34    0.25
   4 -15   5    0.23    0.32
  -4  15  -5    0.12    0.31
   5 -16  -5    0.23    0.26
   5 -16  -5    0.05    0.22
  -5  16   5   -0.07    0.34
   4 -16  -5    2.03    0.32
   4 -16  -5    1.22    0.28
  -4  16   5    1.07    0.37
   3 -16  -5    6.07    0.46
   3 -16  -5    5.91    0.43
  -3  16   5    4.81    0.48
   2 -16  -5    0.86    0.22
   2 -16  -5    1.12    0.23
  -2  16   5    0.80    0.30
   1 -16  -5    3.54    0.31
   1 -16  -5    3.92    0.37
  -1  16   5    3.97    0.38
   0 -16  -5    2.61    0.27
   0 -16  -5    2.62    0.30
   0 -16  -5    2.32    0.27
   0  16   5    2.27    0.31
   0  16   5    2.61    0.33
  -1 -16  -5    0.09    0.19
  -1 -16  -5   -0.05    0.23
  -1 -16  -5    0.19    0.18
   1  16   5    0.02    0.23
   1  16   5    0.13    0.24
  -2 -16  -5    0.26    0.18
  -2 -16  -5    0.26    0.20
  -2 -16  -5    0.20    0.25
  -2  16  -5   -0.02    0.22
   2  16   5    0.29    0.26
   2  16   5   -0.04    0.23
  -3 -16  -5    0.43    0.28
  -3 -16  -5    0.75    0.22
  -3 -16  -5    0.57    0.22
  -3 -16  -5    0.32    0.25
   3 -16   5    0.34    0.29
  -3  16  -5   -0.04    0.26
   5 -17  -5    0.17    0.22
   5 -17  -5    0.27    0.26
  -5  17   5   -0.38    0.36
   4 -17  -5    2.27    0.31
   4 -17  -5    2.04    0.33
  -4  17   5    1.94    0.41
   3 -17  -5    0.19    0.20
   3 -17  -5    0.32    0.23
  -3  17   5    0.36    0.32
   2 -17  -5    8.01    0.47
   2 -17  -5    9.76    0.53
  -2  17   5    8.62    0.60
   1 -17  -5    6.55    0.43
   1 -17  -5    7.37    0.46
  -1  17   5    6.37    0.50
   0 -17  -5    1.38    0.24
   0 -17  -5    1.59    0.27
   0  17   5    1.16    0.28
   0  17   5    1.65    0.30
  -1 -17  -5    1.84    0.27
  -1 -17  -5    2.21    0.30
  -1 -17  -5    1.81    0.32
   1  17   5    1.78    0.31
   1  17   5    2.02    0.32
  -2 -17  -5    0.66    0.22
  -2 -17  -5    0.54    0.27
  -2 -17  -5    0.38    0.22
  -2 -17  -5    0.72    0.22
   2  17   5    0.06    0.25
   2  17   5    0.64    0.36
  -3 -17  -5    0.34    0.27
   3 -17   5    0.46    0.29
  -3 -17  -5    1.09    0.24
  -3 -17  -5    0.61    0.25
  -3 -17  -5    1.07    0.31
  -3  17  -5    0.74    0.30
   3  17   5    0.81    0.39
   4 -18  -5    1.45    0.32
   4 -18  -5    1.32    0.28
  -4  18   5    1.00    0.39
   3 -18  -5    0.46    0.24
   3 -18  -5    0.38    0.22
  -3  18   5   -0.55    0.29
   2 -18  -5    0.47    0.21
   2 -18  -5    0.61    0.24
  -2  18   5    0.37    0.32
   1 -18  -5    2.47    0.30
   1 -18  -5    2.54    0.32
  -1  18   5    1.96    0.34
   0 -18  -5    0.10    0.20
   0 -18  -5    0.31    0.20
   0 -18  -5   -0.06    0.18
   0  18   5   -0.06    0.24
  -1 -18  -5    0.70    0.22
  -1 -18  -5    0.94    0.24
  -1 -18  -5    1.21    0.29
  -1 -18  -5    1.02    0.24
   1  18   5    0.86    0.33
   1  18   5    0.84    0.27
  -2 -18  -5   -0.02    0.21
  -2 -18  -5    0.07    0.22
  -2 -18  -5    0.46    0.27
  -2 -18  -5    0.44    0.21
   2  18   5    0.14    0.32
  -3 -18  -5   -0.13    0.22
  -3 -18  -5    0.13    0.27
  -3 -18  -5   -0.18    0.23
  -3 -18  -5    0.38    0.21
   3 -18   5    0.53    0.30
  -3  18  -5    0.03    0.27
   3  18   5    0.30    0.31
   4 -19  -5    1.10    0.30
   4 -19  -5    1.06    0.25
  -4  19   5    0.81    0.40
   3 -19  -5    3.18    0.35
   3 -19  -5    2.95    0.38
  -3  19   5    3.19    0.45
   2 -19  -5    0.20    0.21
   2 -19  -5    0.14    0.21
  -2  19   5   -0.44    0.30
   1 -19  -5    0.37    0.21
   1 -19  -5    0.44    0.21
  -1  19   5    0.28    0.29
   0 -19  -5    1.08    0.25
   0 -19  -5    1.54    0.26
   0  19   5    0.96    0.29
  -1 -19  -5    0.30    0.22
  -1 -19  -5    0.13    0.20
  -1 -19  -5    0.18    0.26
  -1 -19  -5    0.51    0.22
   1  19   5    0.14    0.25
   1  19   5    0.14    0.29
  -2 -19  -5    0.08    0.27
  -2 -19  -5   -0.06    0.21
  -2 -19  -5    0.39    0.24
  -2 -19  -5    0.69    0.23
   2  19   5   -0.32    0.27
  -3 -19  -5    2.32    0.38
  -3 -19  -5    2.42    0.33
  -3 -19  -5    1.92    0.36
   3 -19   5    2.75    0.46
  -3 -19  -5    2.60    0.36
   4 -20  -5    0.63    0.29
   4 -20  -5    0.23    0.23
  -4  20   5   -0.32    0.36
   3 -20  -5    1.55    0.29
   3 -20  -5    1.36    0.31
  -3  20   5    0.59    0.37
   2 -20  -5    0.30    0.25
   2 -20  -5    1.04    0.26
  -2  20   5    0.54    0.34
   1 -20  -5    0.26    0.22
   1 -20  -5    0.17    0.19
   1 -20  -5    0.14    0.21
  -1  20   5   -0.41    0.27
   0 -20  -5    0.95    0.26
   0 -20  -5    1.06    0.27
   0 -20  -5    1.09    0.23
   0  20   5    0.56    0.28
  -1 -20  -5    0.51    0.24
  -1 -20  -5    0.40    0.22
  -1 -20  -5    0.29    0.22
   1  20   5    0.58    0.32
   1  20   5    0.33    0.28
  -2 -20  -5    3.75    0.41
  -2 -20  -5    2.78    0.34
  -2 -20  -5    4.56    0.43
  -2 -20  -5    3.48    0.37
   2  20   5    3.15    0.43
   3 -21  -5    0.66    0.27
   3 -21  -5    0.78    0.27
  -3  21   5    0.77    0.39
   2 -21  -5    0.00    0.23
   2 -21  -5    0.03    0.21
  -2  21   5    0.23    0.33
   1 -21  -5    0.06    0.22
   1 -21  -5    0.07    0.22
  -1  21   5    0.05    0.31
   0 -21  -5    2.66    0.33
   0 -21  -5    2.02    0.32
   0 -21  -5    1.75    0.28
   0  21   5    1.33    0.33
  -1 -21  -5    1.44    0.31
  -1 -21  -5    0.78    0.25
  -1 -21  -5    1.55    0.29
  -2 -21  -5    0.44    0.23
  -2 -21  -5    0.56    0.30
  -2 -21  -5    0.39    0.24
  -2 -21  -5    0.81    0.29
   2  21   5    0.01    0.32
   3 -22  -5    0.17    0.23
   3 -22  -5    0.10    0.28
   3 -22  -5    0.09    0.25
  -3  22   5   -0.55    0.35
   2 -22  -5    2.10    0.33
   2 -22  -5    2.51    0.33
   2 -22  -5    1.50    0.26
  -2  22   5    1.52    0.40
   1 -22  -5    1.69    0.30
   1 -22  -5    0.88    0.23
   1 -22  -5    2.17    0.34
  -1  22   5    1.63    0.37
   0 -22  -5    0.07    0.22
   0 -22  -5   -0.11    0.22
   0 -22  -5    0.00    0.20
   0  22   5   -0.33    0.27
  -1 -22  -5    5.16    0.44
  -1 -22  -5    4.13    0.39
  -1 -22  -5    4.64    0.45
   2 -23  -5    1.30    0.31
   2 -23  -5    1.22    0.29
   2 -23  -5    1.20    0.25
  -2  23   5    0.94    0.38
   1 -23  -5    0.51    0.25
   1 -23  -5    0.92    0.26
   1 -23  -5    0.16    0.21
  -1  23   5    0.12    0.35
   0 -23  -5    0.66    0.25
   0 -23  -5    0.84    0.28
   0 -23  -5   -0.06    0.21
   0  23   5   -0.08    0.32
  -1 -23  -5   -0.01    0.22
   6   0  -6    0.08    0.26
   6   0  -6   -0.02    0.22
   5   0  -6    0.65    0.26
   5   0  -6    0.75    0.21
   4   0  -6    1.37    0.26
  -4   0   6    1.41    0.20
   4   0  -6    1.57    0.23
  -3   0   6   32.66    1.01
   3   0  -6   32.68    1.08
   3   0  -6   32.63    1.02
   2   0  -6  103.55    2.87
   2   0  -6  107.89    2.97
  -2   0   6  110.49    2.94
   2   0  -6  110.08    2.92
  -1   0   6    0.03    0.13
   1   0  -6    0.24    0.12
   1   0  -6    0.16    0.13
   1   0  -6    0.33    0.16
   0   0  -6    1.31    0.18
   0   0  -6    0.97    0.13
   0   0  -6    0.97    0.19
  -1   0  -6    0.69    0.20
  -2   0  -6   14.64    0.66
   2   0   6   15.63    0.66
  -3   0  -6    0.69    0.28
  -4   0  -6    5.02    0.53
   6  -1  -6    0.16    0.22
   6  -1  -6    0.15    0.27
   6   1  -6    0.16    0.28
   6   1  -6   -0.05    0.20
   5  -1  -6    1.22    0.28
   5  -1  -6    1.09    0.23
   5   1  -6    1.02    0.23
   5   1  -6    0.87    0.27
   4  -1  -6    0.02    0.14
  -4  -1   6   -0.07    0.11
   4  -1  -6   -0.02    0.18
   4   1  -6    0.11    0.15
   4   1  -6    0.38    0.21
  -4   1   6   -0.22    0.12
   3  -1  -6    5.24    0.33
  -3  -1   6    5.15    0.29
   3  -1  -6    4.41    0.36
  -3   1   6    4.77    0.31
   3   1  -6    4.62    0.32
   3   1  -6    5.00    0.38
  -2  -1   6   67.72    1.87
   2  -1  -6   65.90    1.90
   2  -1  -6   67.28    1.85
   2  -1  -6   62.85    1.80
  -2   1   6   66.84    1.88
   2   1  -6   64.75    1.84
   2   1  -6   66.45    1.90
   2   1  -6   67.20    1.80
   1  -1  -6   15.78    0.54
   1  -1  -6   15.77    0.55
  -1  -1   6   15.81    0.59
   1  -1  -6   16.04    0.60
   1   1  -6   15.76    0.59
   1   1  -6   15.05    0.53
  -1   1   6   15.21    0.59
   1   1  -6   16.46    0.54
   0  -1  -6    4.76    0.30
   0  -1  -6    4.80    0.32
   0  -1  -6    4.70    0.24
   0   1  -6    4.61    0.31
   0   1  -6    4.54    0.29
   0   1  -6    4.36    0.23
  -1  -1  -6    1.13    0.22
  -1   1  -6    0.73    0.20
  -2  -1  -6    8.63    0.47
   2   1   6    8.99    0.50
  -2   1  -6    7.78    0.50
   3  -1   6    0.33    0.29
  -3  -1  -6    0.47    0.25
   3   1   6    0.45    0.29
  -3   1  -6    0.66    0.27
  -4  -1  -6    0.73    0.31
   4   1   6    0.28    0.35
  -4   1  -6    0.18    0.29
   6  -2  -6    0.96    0.29
   6  -2  -6    1.23    0.28
   6   2  -6    1.25    0.33
   6   2  -6    0.89    0.26
   5  -2  -6    2.01    0.28
   5  -2  -6    1.83    0.30
  -5   2   6    1.46    0.24
   5   2  -6    1.17    0.23
   5   2  -6    1.80    0.32
   4  -2  -6    0.97    0.24
  -4  -2   6    0.97    0.17
   4  -2  -6    1.08    0.22
   4   2  -6    0.96    0.19
   4   2  -6    1.10    0.24
  -4   2   6    1.14    0.20
   3  -2  -6    1.99    0.26
  -3  -2   6    1.62    0.19
   3  -2  -6    1.53    0.21
  -3   2   6    1.51    0.21
   3   2  -6    1.58    0.20
   3   2  -6    1.48    0.25
   2  -2  -6    1.86    0.23
  -2  -2   6    1.73    0.20
   2  -2  -6    1.92    0.20
   2   2  -6    1.18    0.22
   2   2  -6    1.31    0.17
   2   2  -6    1.46    0.15
  -2   2   6    1.36    0.21
  -1  -2   6   10.36    0.45
   1  -2  -6   10.03    0.42
   1  -2  -6   10.12    0.40
   1  -2  -6   10.38    0.46
  -1   2   6    9.94    0.45
   1   2  -6   10.11    0.39
   1   2  -6   10.19    0.45
   1   2  -6   10.49    0.40
   0  -2  -6    2.96    0.26
   0  -2  -6    2.75    0.26
   0  -2  -6    2.88    0.20
   0   2  -6    2.67    0.24
   0   2  -6    3.08    0.26
   0   2   6    3.19    0.30
   0   2  -6    2.79    0.25
  -1  -2  -6    1.91    0.20
  -1  -2  -6    2.26    0.26
  -1   2  -6    1.98    0.25
  -2  -2  -6    5.18    0.44
   2   2   6    5.92    0.43
  -2   2  -6    5.30    0.40
  -3  -2  -6    2.15    0.36
  -3   2  -6    3.08    0.37
  -4  -2  -6   -0.27    0.28
  -4   2  -6    0.43    0.31
   6  -3  -6    5.82    0.47
   6  -3  -6    5.74    0.52
   6   3  -6    5.31    0.52
   6   3  -6    4.20    0.41
   5  -3  -6    1.51    0.30
   5  -3  -6    1.60    0.27
   5   3  -6    1.38    0.30
   5   3  -6    0.95    0.22
  -5   3   6    1.59    0.25
   4  -3  -6    0.43    0.18
   4  -3  -6    0.09    0.19
   4   3  -6    0.15    0.16
  -4   3   6    0.21    0.16
   4   3  -6    0.07    0.19
   3  -3  -6    7.54    0.43
   3  -3  -6    7.72    0.39
  -3  -3   6    6.85    0.33
   3   3  -6    6.77    0.44
   3   3  -6    7.26    0.38
  -3   3   6    6.75    0.38
  -2  -3   6    0.08    0.10
   2  -3  -6    0.01    0.15
   2  -3  -6    0.25    0.13
  -2   3   6   -0.18    0.13
   2   3  -6    0.19    0.18
   2   3  -6   -0.23    0.12
   1  -3  -6    2.22    0.20
  -1  -3   6    1.70    0.20
   1  -3  -6    2.34    0.22
   1  -3  -6    2.21    0.23
  -1   3   6    2.10    0.23
   1   3  -6    1.75    0.16
   1   3  -6    1.99    0.22
   1   3  -6    2.15    0.19
   0  -3  -6    2.05    0.21
   0  -3  -6    2.37    0.25
   0  -3  -6    2.05    0.17
   0   3   6    2.00    0.25
   0   3  -6    2.44    0.24
   0   3  -6    2.55    0.23
  -1  -3  -6    0.92    0.22
  -1  -3  -6    0.71    0.14
  -1  -3  -6    0.70    0.15
  -1   3  -6    1.16    0.22
  -2  -3  -6    3.66    0.34
   2   3   6    3.48    0.30
  -2   3  -6    3.99    0.34
  -3  -3  -6    7.55    0.54
   3  -3   6    8.46    0.59
   3   3   6    8.06    0.57
  -3   3  -6    7.52    0.52
   4  -3   6    0.07    0.40
  -4  -3  -6   -0.13    0.29
  -4   3  -6    0.03    0.29
   6  -4  -6    2.18    0.32
   6  -4  -6    1.25    0.32
   6   4  -6    1.85    0.38
   6   4  -6    1.05    0.28
   5  -4  -6    5.16    0.40
   5  -4  -6    4.44    0.44
   5   4  -6    4.15    0.42
  -5   4   6    4.29    0.38
   5   4  -6    4.79    0.40
   4  -4  -6    0.08    0.19
   4  -4  -6    0.52    0.19
  -4   4   6    0.09    0.17
   4   4  -6    0.18    0.16
   4   4  -6    0.55    0.22
   3  -4  -6    5.91    0.40
  -3  -4   6    5.82    0.29
   3  -4  -6    5.96    0.36
   3   4  -6    6.03    0.41
  -3   4   6    5.76    0.36
   3   4  -6    5.67    0.34
  -2  -4   6    0.16    0.11
   2  -4  -6    0.39    0.14
   2  -4  -6    0.14    0.16
   2   4  -6   -0.08    0.17
  -2   4   6    0.00    0.15
   2   4  -6    0.19    0.13
   1  -4  -6    1.72    0.21
   1  -4  -6    1.50    0.17
   1  -4  -6    1.44    0.21
  -1   4   6    1.10    0.19
   1   4  -6    1.18    0.20
   1   4  -6    1.23    0.15
   1   4  -6    1.10    0.13
   0  -4  -6    0.29    0.17
   0  -4  -6    0.34    0.15
   0  -4  -6    0.28    0.11
   0   4  -6    0.33    0.14
   0   4  -6    0.25    0.15
   0   4   6    0.45    0.17
  -1  -4  -6   10.39    0.39
  -1  -4  -6   11.47    0.49
  -1  -4  -6   10.79    0.44
  -1   4  -6   10.02    0.49
  -2  -4  -6    1.79    0.29
   2   4   6    1.42    0.28
  -2   4  -6    1.72    0.27
  -3  -4  -6    0.18    0.26
  -3   4  -6    0.36    0.25
   3   4   6    0.62    0.30
  -4  -4  -6    0.88    0.34
  -4   4  -6    0.35    0.31
   4   4   6    0.41    0.30
   6  -5  -6    0.66    0.30
   6  -5  -6    0.65    0.24
   6   5  -6    0.52    0.29
   6   5  -6    0.46    0.23
   5  -5  -6    0.33    0.19
   5  -5  -6    0.14    0.22
  -5   5   6   -0.03    0.20
   5   5  -6    0.61    0.25
   5   5  -6   -0.18    0.18
   4  -5  -6    3.93    0.33
   4  -5  -6    3.67    0.35
   4   5  -6    2.52    0.26
  -4   5   6    3.21    0.33
   4   5  -6    3.25    0.36
   3  -5  -6    4.26    0.35
  -3  -5   6    2.55    0.21
   3  -5  -6    3.23    0.29
   3   5  -6    2.46    0.24
   3   5  -6    3.13    0.31
  -3   5   6    3.48    0.31
   2  -5  -6    0.20    0.14
  -2  -5   6    0.11    0.10
   2  -5  -6    0.45    0.18
  -2   5   6    0.10    0.17
   2   5  -6    0.15    0.17
   2   5  -6    0.22    0.13
   1  -5  -6    9.67    0.45
   1  -5  -6   11.04    0.47
   1  -5  -6   10.23    0.42
   1   5  -6   11.71    0.42
   1   5  -6   11.35    0.47
   1   5  -6   10.57    0.39
  -1   5   6   10.01    0.48
   0  -5  -6    3.58    0.28
   0  -5  -6    3.36    0.23
   0  -5  -6    3.13    0.28
   0   5   6    3.42    0.30
   0   5  -6    3.03    0.26
   0   5  -6    3.27    0.26
  -1  -5  -6    7.30    0.44
  -1  -5  -6    7.32    0.36
  -1  -5  -6    7.22    0.32
  -1   5  -6    7.05    0.41
  -2  -5  -6    4.18    0.35
   2   5   6    3.14    0.30
  -2   5  -6    3.60    0.35
  -3  -5  -6    1.57    0.31
   3  -5   6    2.22    0.43
   3   5   6    2.66    0.37
  -3   5  -6    1.03    0.28
  -4  -5  -6    1.01    0.35
  -4   5  -6    0.48    0.31
   6  -6  -6   -0.09    0.25
   6  -6  -6    0.12    0.22
   6   6  -6    0.14    0.21
   6   6  -6    0.17    0.28
  -6   6   6    0.01    0.24
   5  -6  -6    0.77    0.26
   5  -6  -6    0.91    0.24
   5   6  -6    1.04    0.31
   5   6  -6    0.77    0.22
  -5   6   6    0.31    0.22
   4  -6  -6    8.04    0.49
   4  -6  -6    7.45    0.44
  -4   6   6    7.20    0.46
   4   6  -6    7.48    0.43
   4   6  -6    8.18    0.50
   3  -6  -6    2.71    0.30
   3  -6  -6    2.89    0.27
   3   6  -6    2.20    0.23
  -3   6   6    2.54    0.29
   3   6  -6    2.52    0.30
   2  -6  -6    0.01    0.13
   2  -6  -6    0.09    0.15
  -2  -6   6   -0.01    0.09
   2   6  -6   -0.23    0.16
  -2   6   6    0.22    0.18
   2   6  -6    0.14    0.13
   1  -6  -6    3.36    0.27
   1  -6  -6    3.23    0.28
   1  -6  -6    2.84    0.24
   1   6  -6    2.84    0.26
   1   6  -6    3.02    0.22
  -1   6   6    2.61    0.27
   0  -6  -6    0.93    0.21
   0  -6  -6    0.79    0.14
   0  -6  -6    0.65    0.17
   0   6  -6    0.65    0.17
   0   6   6    0.63    0.19
   0   6  -6    0.80    0.17
  -1  -6  -6    1.69    0.27
  -1  -6  -6    1.59    0.17
  -1  -6  -6    1.68    0.20
   1   6   6    1.12    0.23
  -1   6  -6    1.67    0.24
   1   6   6    1.64    0.23
  -2  -6  -6    0.19    0.22
  -2   6  -6    0.44    0.22
   2   6   6    0.33    0.21
   3  -6   6    2.79    0.45
  -3  -6  -6    2.55    0.39
   3   6   6    2.92    0.33
  -3   6  -6    3.21    0.38
  -4  -6  -6    3.50    0.40
  -4   6  -6    2.30    0.39
   6  -7  -6   -0.40    0.22
   6  -7  -6    0.40    0.23
   6   7  -6   -0.25    0.21
  -6   7   6    0.04    0.25
   6   7  -6    0.00    0.27
   5  -7  -6    0.47    0.22
   5  -7  -6   -0.21    0.21
   5   7  -6   -0.02    0.24
  -5   7   6    0.09    0.22
   5   7  -6   -0.15    0.17
   4  -7  -6    0.12    0.17
   4  -7  -6   -0.14    0.18
  -4   7   6    0.00    0.19
   4   7  -6    0.25    0.17
   4   7  -6    0.09    0.21
   3  -7  -6    2.50    0.25
   3  -7  -6    2.61    0.30
   3   7  -6    2.25    0.29
   3   7  -6    1.98    0.22
  -3   7   6    2.26    0.28
   2  -7  -6    3.38    0.30
   2  -7  -6    3.10    0.27
  -2  -7   6    2.31    0.20
  -2   7   6    3.58    0.33
   2   7  -6    2.47    0.27
   2   7  -6    2.66    0.22
   1  -7  -6    1.00    0.20
   1  -7  -6    1.11    0.21
   1  -7  -6    1.10    0.17
  -1   7   6    1.02    0.21
   1   7  -6    0.56    0.18
   1   7  -6    0.95    0.14
   0  -7  -6   28.88    0.96
   0  -7  -6   29.52    0.90
   0  -7  -6   29.75    0.95
   0   7  -6   30.63    0.91
   0   7   6   28.12    0.97
   0   7  -6   29.39    0.93
  -1  -7  -6    0.57    0.22
  -1  -7  -6    0.67    0.17
  -1  -7  -6    0.64    0.14
  -1   7  -6    0.87    0.20
   1   7   6    0.48    0.20
  -2  -7  -6    8.30    0.52
   2   7   6    8.61    0.48
  -2   7  -6    7.91    0.48
  -3  -7  -6    0.06    0.25
  -3   7  -6    0.22    0.25
   3   7   6   -0.16    0.29
  -4  -7  -6    0.60    0.32
   4  -7   6    0.29    0.41
  -4   7  -6   -0.01    0.29
   6  -8  -6   -0.22    0.19
   6  -8  -6   -0.11    0.23
  -6   8   6    0.04    0.25
   5  -8  -6    0.05    0.19
   5  -8  -6    0.57    0.26
  -5   8   6   -0.09    0.22
   5   8  -6    0.40    0.26
   5   8  -6    0.01    0.18
   4  -8  -6    0.16    0.17
   4  -8  -6   -0.17    0.19
   4   8  -6   -0.10    0.20
  -4   8   6    0.04    0.20
   4   8  -6   -0.14    0.15
   3  -8  -6    0.06    0.16
   3  -8  -6    0.23    0.18
   3   8  -6    0.30    0.16
   3   8  -6    0.07    0.19
  -3   8   6    0.15    0.19
   2  -8  -6    0.62    0.17
  -2  -8   6    0.40    0.11
   2  -8  -6    0.94    0.21
   2   8  -6    0.88    0.16
  -2   8   6    0.67    0.21
   2   8  -6    0.94    0.21
   1  -8  -6    2.91    0.28
   1  -8  -6    2.85    0.28
   1  -8  -6    2.85    0.25
  -1   8   6    2.95    0.31
   1   8  -6    2.91    0.26
   0  -8  -6    1.81    0.24
   0  -8  -6    1.59    0.19
   0  -8  -6    1.53    0.21
   0   8   6    1.11    0.22
   0   8  -6    1.67    0.20
  -1  -8  -6    1.89    0.19
  -1  -8  -6    1.77    0.28
  -1  -8  -6    2.10    0.23
   1   8   6    1.46    0.25
  -1   8  -6    1.33    0.23
   1   8   6    1.93    0.26
  -2  -8  -6    0.46    0.24
   2   8   6    0.27    0.22
  -2   8  -6    0.12    0.21
   2   8   6    0.32    0.22
  -3  -8  -6    0.56    0.26
   3  -8   6    0.25    0.35
   3   8   6    0.40    0.31
  -3   8  -6    0.29    0.26
  -4  -8  -6    2.29    0.39
   4  -8   6    1.39    0.43
  -4   8  -6    0.66    0.33
   6  -9  -6    2.48    0.34
   6  -9  -6    2.29    0.38
  -6   9   6    2.28    0.37
   5  -9  -6    1.21    0.29
   5  -9  -6    0.86    0.25
   5   9  -6    1.03    0.29
  -5   9   6    0.46    0.26
   4  -9  -6    3.24    0.31
   4  -9  -6    3.05    0.37
  -4   9   6    2.61    0.34
   4   9  -6    2.92    0.35
   3  -9  -6   13.31    0.58
   3  -9  -6   13.56    0.61
  -3   9   6   14.76    0.65
   3   9  -6   13.71    0.63
   3   9  -6   14.75    0.57
   2  -9  -6    3.35    0.33
   2  -9  -6    3.35    0.29
  -2   9   6    3.74    0.35
   2   9  -6    3.66    0.35
   1  -9  -6    0.07    0.16
   1  -9  -6    0.01    0.13
   1  -9  -6   -0.04    0.18
  -1   9   6   -0.23    0.18
   0  -9  -6    9.23    0.45
   0  -9  -6    8.67    0.41
   0  -9  -6    9.16    0.48
   0   9   6    9.77    0.49
   0   9   6    9.45    0.45
  -1  -9  -6    0.20    0.16
  -1  -9  -6   -0.18    0.12
  -1  -9  -6    0.14    0.20
   1   9   6    0.16    0.19
  -1   9  -6    0.02    0.17
   1   9   6    0.03    0.21
  -2  -9  -6    0.36    0.14
  -2  -9  -6   -0.14    0.23
  -2   9  -6    0.34    0.23
   2   9   6    0.20    0.26
   2   9   6    0.66    0.23
  -3  -9  -6    1.80    0.32
   3   9   6    1.60    0.31
  -3   9  -6    1.67    0.34
   3   9   6    2.28    0.43
  -4  -9  -6    5.46    0.55
  -4   9  -6    4.49    0.48
   6 -10  -6    0.74    0.28
   6 -10  -6    0.20    0.26
  -6  10   6   -0.02    0.28
   5 -10  -6    0.19    0.23
   5 -10  -6    0.14    0.20
  -5  10   6   -0.04    0.25
   4 -10  -6    1.08    0.27
   4 -10  -6    1.05    0.23
  -4  10   6    1.05    0.28
   3 -10  -6    2.42    0.31
   3 -10  -6    3.01    0.30
   3  10  -6    1.96    0.29
  -3  10   6    2.20    0.32
   2 -10  -6    2.16    0.25
   2 -10  -6    2.02    0.26
  -2  10   6    1.59    0.27
   1 -10  -6    8.23    0.43
   1 -10  -6    8.23    0.40
   1 -10  -6    7.83    0.43
  -1  10   6    8.04    0.48
   0 -10  -6    2.79    0.27
   0 -10  -6    2.73    0.24
   0 -10  -6    2.57    0.29
   0  10   6    2.82    0.31
   0  10   6    2.96    0.28
  -1 -10  -6    0.40    0.15
  -1 -10  -6    0.50    0.18
  -1 -10  -6    0.77    0.23
   1  10   6    0.85    0.24
  -1  10  -6    0.31    0.19
   1  10   6    0.75    0.23
  -2 -10  -6    0.42    0.16
  -2 -10  -6    0.32    0.25
  -2  10  -6    0.25    0.22
   2  10   6    0.31    0.22
   2  10   6    0.81    0.28
  -3 -10  -6    0.72    0.31
   3  10   6    0.51    0.38
  -3  10  -6    0.84    0.30
   3  10   6    0.69    0.28
   4 -10   6    0.38    0.38
  -4 -10  -6    1.06    0.33
   4  10   6    0.33    0.29
   4  10   6    0.60    0.33
  -4  10  -6    0.12    0.30
   5 -11  -6    9.76    0.60
   5 -11  -6    9.82    0.57
  -5  11   6    9.53    0.63
   4 -11  -6    4.90    0.44
   4 -11  -6    4.61    0.40
  -4  11   6    4.48    0.44
   3 -11  -6    1.01    0.23
   3 -11  -6    0.82    0.20
  -3  11   6    0.37    0.25
   2 -11  -6    7.04    0.40
   2 -11  -6    6.51    0.42
  -2  11   6    7.17    0.47
   1 -11  -6    1.98    0.26
   1 -11  -6    2.17    0.23
   1 -11  -6    1.98    0.25
  -1  11   6    1.99    0.25
  -1  11   6    1.99    0.29
   0 -11  -6    9.18    0.47
   0 -11  -6    9.15    0.50
   0 -11  -6    9.04    0.43
   0  11   6    9.68    0.48
   0  11   6    8.53    0.50
  -1 -11  -6    4.08    0.31
  -1 -11  -6    3.96    0.34
  -1 -11  -6    4.39    0.39
   1  11   6    3.72    0.34
  -1  11  -6    3.65    0.30
   1  11   6    4.10    0.38
  -2 -11  -6    9.98    0.65
  -2 -11  -6    9.23    0.46
  -2 -11  -6   10.25    0.59
   2  11   6    9.14    0.59
  -2  11  -6   10.40    0.54
   2  11   6   10.11    0.58
  -3 -11  -6    1.97    0.33
   3  11   6    1.45    0.30
  -3  11  -6    2.02    0.36
   4 -11   6    1.06    0.41
  -4 -11  -6    0.27    0.28
  -4  11  -6    0.26    0.33
   4  11   6    0.25    0.26
   5 -12  -6    1.73    0.33
   5 -12  -6    1.91    0.31
  -5  12   6    1.23    0.34
   4 -12  -6    4.18    0.37
   4 -12  -6    4.32    0.43
  -4  12   6    3.80    0.42
   3 -12  -6    1.19    0.22
   3 -12  -6    0.98    0.24
  -3  12   6    0.46    0.28
   2 -12  -6    0.78    0.22
   2 -12  -6    0.55    0.19
  -2  12   6    0.38    0.24
   1 -12  -6    3.79    0.31
   1 -12  -6    3.55    0.33
  -1  12   6    3.61    0.36
  -1  12   6    3.64    0.32
   0 -12  -6    4.12    0.34
   0 -12  -6    3.30    0.33
   0 -12  -6    3.59    0.31
   0  12   6    3.55    0.36
   0  12   6    3.82    0.33
  -1 -12  -6   23.77    0.86
  -1 -12  -6   22.99    0.84
  -1 -12  -6   22.67    0.81
  -1  12  -6   22.16    0.80
   1  12   6   23.97    0.88
   1  12   6   22.83    0.87
  -2 -12  -6    0.52    0.25
  -2 -12  -6    0.11    0.16
  -2 -12  -6    0.29    0.18
  -2  12  -6    0.16    0.24
   2  12   6    0.13    0.22
   2  12   6    0.33    0.27
  -3 -12  -6   -0.02    0.26
  -3  12  -6    0.05    0.26
   3  12   6   -0.37    0.22
   3  12   6   -0.21    0.25
   4  12   6    1.92    0.46
   5 -13  -6    4.10    0.44
   5 -13  -6    3.81    0.39
  -5  13   6    3.83    0.47
   4 -13  -6    0.19    0.22
   4 -13  -6   -0.10    0.19
  -4  13   6   -0.35    0.24
   3 -13  -6    0.35    0.21
   3 -13  -6    0.07    0.17
  -3  13   6   -0.15    0.25
   2 -13  -6    0.21    0.19
   2 -13  -6   -0.07    0.16
  -2  13   6    0.03    0.23
   1 -13  -6    0.20    0.18
   1 -13  -6   -0.17    0.14
  -1  13   6   -0.06    0.21
  -1  13   6   -0.20    0.20
   0 -13  -6    2.52    0.32
   0 -13  -6    2.29    0.28
   0 -13  -6    2.56    0.26
   0  13   6    2.61    0.30
   0  13   6    2.35    0.33
  -1 -13  -6    2.57    0.29
  -1 -13  -6    2.96    0.35
  -1 -13  -6    2.87    0.28
   1  13   6    2.49    0.32
   1  13   6    2.40    0.33
  -2 -13  -6    0.62    0.19
  -2 -13  -6    0.62    0.29
  -2 -13  -6    0.52    0.19
  -2  13  -6    0.79    0.26
   2  13   6    0.95    0.32
   2  13   6    0.45    0.28
  -3 -13  -6   -0.10    0.26
  -3  13  -6    0.04    0.28
   3  13   6   -0.11    0.23
   3  13   6   -0.36    0.30
   5 -14  -6    0.09    0.25
   5 -14  -6   -0.01    0.22
  -5  14   6   -0.35    0.31
   4 -14  -6    4.39    0.42
   4 -14  -6    3.55    0.36
  -4  14   6    3.81    0.45
   3 -14  -6    1.49    0.25
   3 -14  -6    1.94    0.30
  -3  14   6    1.53    0.34
   2 -14  -6    4.01    0.36
   2 -14  -6    4.34    0.39
  -2  14   6    5.16    0.47
   1 -14  -6    0.24    0.16
   1 -14  -6    0.24    0.18
  -1  14   6   -0.09    0.22
   0 -14  -6    0.31    0.18
   0 -14  -6    0.52    0.20
   0 -14  -6    0.24    0.24
   0  14   6    0.42    0.26
   0  14   6    0.39    0.24
  -1 -14  -6    0.52    0.20
  -1 -14  -6    0.03    0.24
  -1 -14  -6    0.11    0.17
   1  14   6    0.13    0.26
   1  14   6    0.02    0.24
  -2 -14  -6    4.10    0.37
  -2 -14  -6    3.81    0.42
  -2 -14  -6    3.92    0.35
   2  14   6    4.18    0.40
  -2  14  -6    3.95    0.38
   2  14   6    4.04    0.40
  -3 -14  -6    0.72    0.34
   3  14   6    0.89    0.32
  -3  14  -6    1.40    0.34
   5 -15  -6    0.25    0.27
   5 -15  -6    0.37    0.24
  -5  15   6    0.19    0.35
   4 -15  -6    0.29    0.24
   4 -15  -6    0.27    0.22
  -4  15   6    0.01    0.30
   3 -15  -6    0.12    0.19
   3 -15  -6   -0.06    0.21
  -3  15   6    0.56    0.32
   2 -15  -6    1.94    0.26
   2 -15  -6    2.29    0.31
  -2  15   6    1.35    0.32
   1 -15  -6   13.91    0.61
   1 -15  -6   13.36    0.63
  -1  15   6   14.24    0.68
   0 -15  -6   12.21    0.59
   0 -15  -6   12.61    0.57
   0 -15  -6   12.94    0.64
   0  15   6   11.59    0.62
   0  15   6   11.98    0.63
  -1 -15  -6    2.41    0.28
  -1 -15  -6    3.25    0.38
  -1 -15  -6    2.85    0.31
   1  15   6    2.12    0.34
   1  15   6    2.87    0.38
  -2 -15  -6    0.22    0.20
  -2 -15  -6    0.31    0.19
  -2 -15  -6   -0.32    0.24
   2  15   6    0.24    0.27
   2  15   6   -0.33    0.33
  -3 -15  -6    0.05    0.30
   3  15   6    0.18    0.38
   3  15   6    0.02    0.35
  -3  15  -6    0.17    0.27
   4 -16  -6    1.18    0.29
   4 -16  -6    2.26    0.35
  -4  16   6    1.97    0.40
   3 -16  -6    3.87    0.35
   3 -16  -6    3.28    0.39
  -3  16   6    2.75    0.43
   2 -16  -6    9.40    0.54
   2 -16  -6    8.73    0.51
  -2  16   6    8.79    0.60
   1 -16  -6    1.34    0.23
   1 -16  -6    0.53    0.22
  -1  16   6    0.62    0.29
   0 -16  -6    2.03    0.28
   0 -16  -6    1.92    0.31
   0 -16  -6    1.58    0.25
   0  16   6    1.86    0.32
   0  16   6    1.80    0.32
  -1 -16  -6    1.35    0.26
  -1 -16  -6    1.46    0.25
  -1 -16  -6    1.20    0.32
   1  16   6    1.01    0.30
   1  16   6    1.90    0.32
  -2 -16  -6   -0.12    0.27
  -2 -16  -6    0.36    0.21
  -2 -16  -6    0.46    0.21
   2  16   6   -0.05    0.27
   2  16   6   -0.04    0.23
  -3 -16  -6    0.56    0.26
  -3 -16  -6    0.88    0.34
   3  16   6    0.30    0.33
  -3  16  -6    0.26    0.29
   4 -17  -6    3.09    0.38
   4 -17  -6    2.79    0.37
  -4  17   6    2.72    0.46
   3 -17  -6    2.39    0.34
   3 -17  -6    2.40    0.30
  -3  17   6    1.92    0.41
   2 -17  -6    0.13    0.21
   2 -17  -6   -0.08    0.19
  -2  17   6   -0.06    0.30
   1 -17  -6    2.14    0.29
   1 -17  -6    1.86    0.29
  -1  17   6    1.81    0.35
   0 -17  -6    2.60    0.29
   0 -17  -6    2.90    0.34
   0  17   6    2.57    0.34
   0  17   6    2.90    0.37
  -1 -17  -6    1.12    0.31
  -1 -17  -6    1.09    0.25
  -1 -17  -6    0.65    0.23
   1  17   6    1.18    0.34
   1  17   6    0.66    0.30
  -2 -17  -6    0.54    0.22
  -2 -17  -6    0.72    0.23
  -2 -17  -6    0.60    0.31
   2  17   6    0.88    0.32
   2  17   6    0.25    0.40
   4 -18  -6    1.99    0.32
   4 -18  -6    1.74    0.34
  -4  18   6    0.55    0.41
   3 -18  -6    0.10    0.24
   3 -18  -6   -0.01    0.20
  -3  18   6   -0.32    0.32
   2 -18  -6    2.01    0.29
   2 -18  -6    1.58    0.29
  -2  18   6    1.89    0.39
   1 -18  -6    5.67    0.44
   1 -18  -6    6.04    0.47
  -1  18   6    4.74    0.47
   0 -18  -6    0.55    0.23
   0 -18  -6    0.80    0.23
   0  18   6    0.54    0.28
   0  18   6    0.75    0.29
  -1 -18  -6    1.72    0.29
  -1 -18  -6    2.11    0.37
  -1 -18  -6    2.02    0.29
   1  18   6    1.83    0.39
   1  18   6    2.42    0.39
  -2 -18  -6    2.04    0.29
  -2 -18  -6    1.84    0.38
  -2 -18  -6    2.43    0.33
   2  18   6    2.04    0.37
   3 -19  -6    3.04    0.39
   3 -19  -6    3.05    0.35
  -3  19   6    2.63    0.46
   2 -19  -6    0.68    0.25
   2 -19  -6    1.00    0.26
  -2  19   6    0.73    0.34
   1 -19  -6    2.92    0.37
   1 -19  -6    3.28    0.36
  -1  19   6    2.64    0.41
   0 -19  -6    0.18    0.22
   0 -19  -6    0.54    0.24
   0  19   6    0.31    0.31
  -1 -19  -6    0.00    0.28
  -1 -19  -6    0.52    0.24
  -1 -19  -6    0.52    0.25
   1  19   6    0.06    0.28
   1  19   6    0.47    0.32
  -2 -19  -6    0.84    0.25
  -2 -19  -6    1.46    0.36
  -2 -19  -6    0.95    0.25
   3 -20  -6    0.46    0.24
   3 -20  -6    0.21    0.25
  -3  20   6   -0.59    0.33
   2 -20  -6    1.56    0.28
   2 -20  -6    1.38    0.30
  -2  20   6    0.93    0.37
   1 -20  -6    0.39    0.24
   1 -20  -6    0.47    0.24
  -1  20   6    0.15    0.31
   0 -20  -6    0.03    0.21
   0 -20  -6    0.32    0.22
   0  20   6   -0.11    0.30
  -1 -20  -6    0.02    0.23
  -1 -20  -6    0.10    0.23
   1  20   6    0.03    0.26
   1  20   6    0.21    0.32
   2 -21  -6    0.67    0.28
   2 -21  -6    0.20    0.24
  -2  21   6    0.34    0.36
   1 -21  -6    1.61    0.32
   1 -21  -6    0.88    0.27
  -1  21   6    0.95    0.36
   0 -21  -6    0.11    0.23
   0 -21  -6    0.53    0.24
   0  21   6   -0.13    0.29
   1  21   6    2.83    0.51
   1 -22  -6    0.91    0.27
   1 -22  -6    1.43    0.30
  -1  22   6    0.83    0.37
   6   0  -7   -0.05    0.27
   6   0  -7   -0.11    0.21
   5   0  -7   -0.03    0.23
   5   0  -7    0.08    0.18
   4   0  -7    0.21    0.22
  -4   0   7    0.09    0.14
   4   0  -7    0.07    0.16
  -3   0   7    0.13    0.14
   3   0  -7    0.27    0.15
   3   0  -7    0.05    0.18
  -2   0   7    0.02    0.13
   2   0  -7   -0.02    0.17
   2   0  -7    0.02    0.13
   2   0  -7    0.06    0.12
  -1   0   7   -0.12    0.13
   1   0  -7    0.04    0.16
   1   0  -7   -0.06    0.11
   1   0  -7   -0.02    0.14
   0   0  -7   -0.02    0.14
   0   0  -7    0.01    0.18
  -1   0  -7    0.04    0.21
  -2   0  -7   -0.04    0.22
   3   0   7    0.06    0.32
  -3   0  -7   -0.04    0.26
  -4   0  -7    0.06    0.31
   6  -1  -7    1.19    0.29
   6  -1  -7    1.00    0.32
   6   1  -7    1.69    0.38
   6   1  -7    1.09    0.28
   5  -1  -7    2.19    0.35
   5  -1  -7    2.16    0.29
   5   1  -7    2.70    0.33
   5   1  -7    2.67    0.40
   4  -1  -7    0.47    0.18
  -4  -1   7    0.26    0.16
   4  -1  -7    0.45    0.23
  -4   1   7    0.48    0.18
   4   1  -7    0.58    0.24
   4   1  -7    0.46    0.18
   3  -1  -7    0.33    0.20
  -3  -1   7    0.44    0.15
   3  -1  -7    0.39    0.16
   3   1  -7    0.36    0.15
  -3   1   7    0.47    0.17
   3   1  -7    0.37    0.21
   2  -1  -7    0.07    0.13
   2  -1  -7    0.19    0.18
   2  -1  -7    0.20    0.14
  -2  -1   7    0.27    0.14
   2   1  -7    0.14    0.14
   2   1  -7   -0.01    0.12
  -2   1   7    0.21    0.15
   2   1  -7    0.17    0.18
   1  -1  -7    7.78    0.42
  -1  -1   7    6.99    0.41
   1  -1  -7    7.74    0.38
   1  -1  -7    6.81    0.35
   1   1  -7    7.40    0.37
  -1   1   7    7.76    0.42
   1   1  -7    6.89    0.34
   1   1  -7    7.61    0.42
   0  -1  -7    0.17    0.20
   0  -1  -7    0.15    0.16
   0   1  -7    0.04    0.17
   0   1  -7    0.07    0.16
   0   1   7    0.06    0.17
  -1  -1  -7   -0.02    0.21
  -1   1  -7    0.23    0.20
  -2  -1  -7   -0.03    0.23
  -2   1  -7    0.13    0.23
  -3  -1  -7    1.01    0.31
   3   1   7    0.40    0.35
  -3   1  -7    0.62    0.29
  -4  -1  -7    0.02    0.31
  -4   1  -7    0.19    0.33
   6  -2  -7    0.05    0.22
   6  -2  -7    0.35    0.28
   6   2  -7    0.03    0.21
   6   2  -7    0.12    0.28
   5  -2  -7    0.26    0.26
   5  -2  -7   -0.14    0.17
   5   2  -7    0.02    0.18
   5   2  -7   -0.02    0.23
   4  -2  -7    0.12    0.16
   4  -2  -7    0.07    0.20
  -4   2   7   -0.02    0.15
   4   2  -7    0.19    0.16
   4   2  -7    0.07    0.21
   3  -2  -7    4.80    0.42
  -3  -2   7    3.75    0.28
   3  -2  -7    3.62    0.32
   3   2  -7    4.30    0.39
   3   2  -7    3.39    0.29
  -3   2   7    3.71    0.31
   2  -2  -7    0.12    0.13
  -2  -2   7    0.01    0.12
   2  -2  -7   -0.16    0.13
   2  -2  -7    0.23    0.18
   2   2  -7   -0.07    0.17
  -2   2   7    0.06    0.15
   2   2  -7    0.23    0.13
   2   2  -7    0.15    0.12
   1  -2  -7    3.17    0.26
  -1  -2   7    2.97    0.28
   1  -2  -7    3.55    0.31
   1  -2  -7    2.70    0.25
   1   2  -7    2.93    0.23
  -1   2   7    3.13    0.30
   1   2  -7    2.76    0.27
   1   2  -7    3.13    0.26
   0  -2  -7    0.13    0.19
   0  -2  -7    0.15    0.16
   0   2   7   -0.12    0.16
   0   2  -7   -0.04    0.17
  -1  -2  -7    0.79    0.25
  -1   2  -7    0.63    0.22
  -2  -2  -7    5.02    0.43
  -2   2  -7    4.84    0.42
  -3  -2  -7    0.93    0.33
  -3   2  -7    0.53    0.27
   3   2   7    0.93    0.35
  -4  -2  -7    0.94    0.39
  -4   2  -7    1.29    0.39
   6  -3  -7    1.62    0.30
   6  -3  -7    1.72    0.37
   6   3  -7    1.77    0.39
   6   3  -7    1.32    0.30
   5  -3  -7    4.99    0.47
   5  -3  -7    4.58    0.39
   5   3  -7    4.39    0.40
   5   3  -7    4.29    0.44
  -5   3   7    3.71    0.37
   4  -3  -7    3.33    0.32
   4  -3  -7    3.63    0.38
   4   3  -7    3.11    0.36
   4   3  -7    2.93    0.30
  -4   3   7    2.58    0.31
  -3  -3   7    7.27    0.37
   3  -3  -7    8.14    0.43
   3  -3  -7    8.25    0.48
   3   3  -7    7.23    0.48
  -3   3   7    7.69    0.43
   3   3  -7    8.52    0.42
   2  -3  -7    0.26    0.14
   2  -3  -7    0.17    0.19
  -2  -3   7    0.25    0.13
   2  -3  -7    0.29    0.15
   2   3  -7    0.09    0.13
  -2   3   7    0.14    0.17
   2   3  -7    0.27    0.19
  -1  -3   7    0.08    0.14
   1  -3  -7    0.24    0.13
   1  -3  -7    0.21    0.17
   1  -3  -7    0.24    0.18
   1   3  -7    0.17    0.17
   1   3  -7    0.19    0.14
  -1   3   7    0.36    0.17
   0  -3  -7   11.70    0.51
   0  -3  -7   11.82    0.54
   0  -3  -7   11.52    0.50
   0   3   7   12.07    0.56
   0   3  -7   11.82    0.52
  -1  -3  -7    0.62    0.24
  -1   3  -7    0.86    0.22
  -2  -3  -7   16.84    0.76
  -2   3  -7   15.98    0.73
   2   3   7   16.35    0.74
  -3  -3  -7    0.65    0.31
  -3   3  -7    0.36    0.28
  -4  -3  -7    0.48    0.35
  -4   3  -7    0.31    0.34
   6  -4  -7    0.14    0.22
   6  -4  -7    0.36    0.28
   6   4  -7   -0.08    0.22
   6   4  -7    0.09    0.28
   5  -4  -7    0.98    0.25
   5  -4  -7    0.91    0.30
   5   4  -7    0.84    0.28
  -5   4   7    0.69    0.23
   5   4  -7    0.68    0.23
   4  -4  -7    0.23    0.18
   4  -4  -7    0.32    0.21
  -4   4   7    0.19    0.18
   4   4  -7    0.12    0.17
   4   4  -7   -0.04    0.20
   3  -4  -7   -0.06    0.15
   3  -4  -7    0.02    0.18
  -3  -4   7    0.12    0.12
   3   4  -7   -0.27    0.18
   3   4  -7   -0.16    0.13
  -3   4   7    0.27    0.17
   2  -4  -7    0.42    0.16
  -2  -4   7    0.61    0.15
   2  -4  -7    0.69    0.21
   2   4  -7    0.39    0.20
  -2   4   7    0.17    0.17
   2   4  -7    0.40    0.14
   1  -4  -7    4.16    0.35
   1  -4  -7    4.06    0.33
   1  -4  -7    3.99    0.29
  -1  -4   7    4.30    0.31
  -1   4   7    4.58    0.36
   1   4  -7    4.42    0.28
   1   4  -7    4.24    0.34
   0  -4  -7    0.01    0.19
   0  -4  -7   -0.04    0.11
   0  -4  -7    0.09    0.16
   0   4  -7    0.10    0.16
   0   4   7    0.10    0.18
  -1  -4  -7    7.30    0.48
   1   4   7    6.20    0.44
  -1   4  -7    7.34    0.45
  -2  -4  -7    1.96    0.32
   2   4   7    1.13    0.31
  -2   4  -7    1.16    0.29
  -3  -4  -7    2.99    0.44
  -3   4  -7    2.69    0.41
  -4  -4  -7    0.89    0.35
  -4   4  -7    0.28    0.36
   6  -5  -7    0.56    0.25
   6  -5  -7    0.51    0.29
   6   5  -7    0.63    0.32
   6   5  -7    0.32    0.24
   5  -5  -7    0.16    0.24
   5  -5  -7    0.24    0.20
   5   5  -7    0.17    0.25
  -5   5   7    0.29    0.22
   5   5  -7    0.29    0.20
   4  -5  -7    2.05    0.32
   4  -5  -7    1.74    0.27
   4   5  -7    1.84    0.30
   4   5  -7    1.17    0.22
  -4   5   7    1.40    0.27
   3  -5  -7    0.02    0.16
   3  -5  -7    0.00    0.19
   3   5  -7   -0.47    0.17
  -3   5   7   -0.08    0.15
   3   5  -7    0.21    0.15
  -2  -5   7   -0.06    0.11
   2  -5  -7    0.10    0.19
   2  -5  -7   -0.14    0.13
   2   5  -7   -0.17    0.17
   2   5  -7   -0.19    0.12
  -2   5   7   -0.09    0.17
   1  -5  -7    0.12    0.17
   1  -5  -7    0.05    0.17
   1  -5  -7   -0.04    0.12
  -1   5   7   -0.11    0.16
   1   5  -7   -0.10    0.14
   1   5  -7   -0.29    0.16
   0  -5  -7    1.75    0.18
   0  -5  -7    2.15    0.24
   0  -5  -7    2.06    0.27
   0   5   7    1.33    0.23
   0   5  -7    1.81    0.22
  -1  -5  -7    0.90    0.26
  -1   5  -7    0.36    0.21
   1   5   7    0.35    0.21
   1   5   7    0.25    0.21
  -2  -5  -7    3.23    0.35
   2   5   7    3.46    0.43
  -2   5  -7    2.77    0.35
  -3  -5  -7    7.98    0.64
  -3   5  -7    6.65    0.58
   6  -6  -7    0.11    0.26
   6  -6  -7    0.07    0.21
   6   6  -7   -0.18    0.22
   6   6  -7   -0.21    0.27
   5  -6  -7    4.26    0.40
   5  -6  -7    4.42    0.45
  -5   6   7    2.88    0.36
   5   6  -7    3.50    0.34
   5   6  -7    3.28    0.41
   4  -6  -7    0.46    0.22
   4  -6  -7    0.74    0.22
   4   6  -7    0.60    0.20
   4   6  -7    0.79    0.27
  -4   6   7    1.03    0.26
   3  -6  -7    1.21    0.22
   3  -6  -7    1.14    0.26
  -3   6   7    0.98    0.23
   3   6  -7    1.06    0.25
   3   6  -7    1.05    0.19
   2  -6  -7    4.26    0.37
   2  -6  -7    4.59    0.33
  -2  -6   7    4.59    0.29
  -2   6   7    4.33    0.38
   2   6  -7    4.84    0.30
   2   6  -7    4.68    0.38
   1  -6  -7    0.71    0.20
   1  -6  -7    0.56    0.20
   1  -6  -7    0.51    0.15
  -1   6   7    0.32    0.19
   1   6  -7    0.22    0.18
   0  -6  -7    0.77    0.19
   0  -6  -7    0.71    0.23
   0  -6  -7    0.75    0.15
   0   6   7    0.85    0.22
   0   6  -7    1.15    0.21
  -1  -6  -7    1.91    0.31
   1   6   7    1.05    0.26
  -1   6  -7    1.85    0.27
  -2  -6  -7    1.20    0.33
   2   6   7    0.73    0.24
  -2   6  -7    1.23    0.28
  -3  -6  -7    1.07    0.31
  -3   6  -7    0.01    0.27
   5  -7  -7    0.68    0.28
   5  -7  -7    0.75    0.24
   5   7  -7    0.44    0.21
   5   7  -7    0.56    0.27
  -5   7   7    0.53    0.24
   4  -7  -7    2.55    0.35
   4  -7  -7    2.23    0.28
   4   7  -7    2.15    0.33
  -4   7   7    2.26    0.32
   4   7  -7    2.51    0.28
   3  -7  -7    1.72    0.29
   3  -7  -7    2.06    0.26
   3   7  -7    1.58    0.22
  -3   7   7    1.50    0.26
   3   7  -7    1.77    0.28
  -2  -7   7    0.26    0.12
   2  -7  -7    0.41    0.20
   2  -7  -7    0.53    0.18
   2   7  -7    0.00    0.18
  -2   7   7    0.29    0.20
   2   7  -7    0.32    0.14
   1  -7  -7    5.30    0.38
   1  -7  -7    4.67    0.32
   1  -7  -7    5.09    0.37
  -1   7   7    4.82    0.40
   1   7  -7    5.30    0.37
   0  -7  -7    0.63    0.24
   0  -7  -7    0.78    0.16
   0  -7  -7    0.83    0.20
   0   7  -7    0.78    0.18
   0   7   7    0.95    0.23
  -1  -7  -7    0.30    0.24
  -1   7  -7    0.40    0.21
   1   7   7    0.44    0.22
  -2  -7  -7    0.01    0.24
   2   7   7   -0.10    0.22
  -2   7  -7   -0.05    0.23
  -3  -7  -7    1.07    0.30
  -3   7  -7    0.54    0.29
   3   7   7    0.85    0.33
   5  -8  -7    0.22    0.25
   5  -8  -7    0.12    0.20
  -5   8   7    0.01    0.23
   5   8  -7    0.15    0.25
   5   8  -7    0.04    0.20
   4  -8  -7    0.62    0.21
   4  -8  -7    0.75    0.25
   4   8  -7    0.23    0.18
   4   8  -7    0.12    0.24
  -4   8   7    0.20    0.23
   3  -8  -7    0.37    0.18
   3  -8  -7    0.45    0.22
  -3   8   7    0.36    0.21
   3   8  -7    0.20    0.21
   3   8  -7    0.46    0.17
   2  -8  -7    7.11    0.40
   2  -8  -7    7.43    0.45
   2   8  -7    7.55    0.46
  -2   8   7    7.47    0.47
   1  -8  -7    1.58    0.21
   1  -8  -7    1.56    0.25
   1  -8  -7    1.68    0.27
   1   8  -7    1.26    0.23
  -1   8   7    1.80    0.28
   0  -8  -7    5.52    0.37
   0  -8  -7    4.48    0.31
   0  -8  -7    5.10    0.42
   0   8   7    4.50    0.40
  -1  -8  -7    0.27    0.23
   1   8   7    0.14    0.22
   1   8   7    0.00    0.23
  -1   8  -7   -0.05    0.21
  -2  -8  -7    0.84    0.28
   2   8   7    0.93    0.28
   2   8   7    1.05    0.31
  -2   8  -7    0.90    0.28
  -3  -8  -7    0.51    0.32
   3   8   7    0.17    0.26
  -3   8  -7    0.90    0.30
   3   8   7    0.38    0.37
   5  -9  -7    0.40    0.26
   5  -9  -7    0.03    0.20
  -5   9   7    0.25    0.24
   5   9  -7    0.16    0.25
   4  -9  -7    1.77    0.31
   4  -9  -7    1.88    0.28
   4   9  -7    1.38    0.29
   4   9  -7    1.40    0.24
  -4   9   7    1.46    0.31
   3  -9  -7    2.47    0.33
   3  -9  -7    1.82    0.25
   3   9  -7    1.46    0.22
  -3   9   7    1.31    0.28
   3   9  -7    1.22    0.27
   2  -9  -7    0.72    0.19
   2  -9  -7    0.36    0.19
   2   9  -7    0.39    0.21
  -2   9   7    0.31    0.22
   1  -9  -7    1.59    0.22
   1  -9  -7    1.64    0.26
   1  -9  -7    1.57    0.27
  -1   9   7    1.60    0.28
   0  -9  -7    0.08    0.14
   0  -9  -7    0.12    0.22
   0  -9  -7   -0.13    0.16
   0   9   7    0.07    0.21
  -1  -9  -7   -0.13    0.23
  -1  -9  -7    0.09    0.16
  -1  -9  -7    0.18    0.15
   1   9   7   -0.20    0.20
   1   9   7   -0.21    0.20
  -1   9  -7    0.14    0.20
  -2  -9  -7    0.58    0.27
   2   9   7    0.09    0.23
  -2   9  -7   -0.13    0.23
   2   9   7    0.38    0.29
  -3  -9  -7    0.01    0.26
   3   9   7    0.41    0.28
  -3   9  -7   -0.10    0.27
   5 -10  -7   -0.04    0.20
   5 -10  -7   -0.03    0.23
  -5  10   7   -0.02    0.25
   4 -10  -7    0.09    0.23
   4 -10  -7    0.37    0.20
  -4  10   7    0.42    0.26
   4  10  -7    0.51    0.26
   3 -10  -7    2.65    0.32
   3 -10  -7    2.06    0.31
  -3  10   7    1.56    0.30
   3  10  -7    1.76    0.30
   2 -10  -7    0.28    0.17
   2 -10  -7    0.15    0.19
  -2  10   7   -0.02    0.20
   1 -10  -7    0.90    0.22
   1 -10  -7    0.98    0.19
   1 -10  -7    0.72    0.24
  -1  10   7    0.32    0.24
   0 -10  -7    2.06    0.26
   0 -10  -7    1.63    0.29
   0 -10  -7    1.55    0.22
   0  10   7    1.84    0.28
   0  10   7    1.60    0.29
  -1 -10  -7    0.41    0.16
  -1 -10  -7    0.43    0.19
  -1 -10  -7    0.44    0.25
   1  10   7    0.34    0.25
   1  10   7    0.61    0.29
  -1  10  -7    0.36    0.23
  -2 -10  -7    0.29    0.29
   2  10   7    0.05    0.31
  -2  10  -7    0.37    0.27
   2  10   7    0.14    0.25
  -3 -10  -7   -0.08    0.29
   3  10   7    0.53    0.38
   3  10   7    0.22    0.26
  -3  10  -7    0.22    0.28
   5 -11  -7    1.13    0.31
   5 -11  -7    1.66    0.31
  -5  11   7    1.08    0.33
   4 -11  -7    1.63    0.32
   4 -11  -7    1.57    0.28
  -4  11   7    0.96    0.31
   3 -11  -7    0.18    0.20
   3 -11  -7    0.48    0.20
  -3  11   7    0.05    0.24
   2 -11  -7    0.92    0.24
   2 -11  -7    0.98    0.21
  -2  11   7    0.73    0.26
   1 -11  -7    0.19    0.22
   1 -11  -7    0.61    0.19
   1 -11  -7    0.13    0.19
  -1  11   7    0.14    0.24
   0 -11  -7    1.15    0.28
   0 -11  -7    1.19    0.21
   0 -11  -7    0.87    0.22
   0  11   7    1.41    0.27
   0  11   7    0.94    0.27
  -1 -11  -7    2.41    0.26
  -1 -11  -7    2.95    0.30
  -1 -11  -7    3.10    0.38
   1  11   7    3.06    0.34
   1  11   7    2.11    0.33
  -2 -11  -7    0.05    0.26
   2  11   7    0.14    0.33
   2  11   7    0.17    0.25
  -2  11  -7   -0.06    0.23
  -3 -11  -7   -0.32    0.30
   3  11   7    0.11    0.26
  -3  11  -7   -0.21    0.26
   5 -12  -7    2.84    0.36
   5 -12  -7    3.19    0.44
  -5  12   7    2.82    0.44
   4 -12  -7    0.56    0.24
   4 -12  -7    0.40    0.25
  -4  12   7    0.27    0.30
   3 -12  -7    1.80    0.30
   3 -12  -7    1.75    0.27
  -3  12   7    1.42    0.33
   2 -12  -7    1.60    0.28
   2 -12  -7    2.11    0.27
  -2  12   7    1.98    0.33
   1 -12  -7    0.53    0.21
   1 -12  -7    0.28    0.18
   1 -12  -7    0.39    0.24
  -1  12   7    0.51    0.25
   0 -12  -7    1.58    0.24
   0 -12  -7    1.44    0.24
   0 -12  -7    0.88    0.28
   0  12   7    1.19    0.29
   0  12   7    1.46    0.27
  -1 -12  -7    6.45    0.52
  -1 -12  -7    5.37    0.41
  -1 -12  -7    6.23    0.38
   1  12   7    5.80    0.48
   1  12   7    5.21    0.46
  -2 -12  -7   -0.32    0.27
  -2  12  -7    0.39    0.26
   2  12   7    0.02    0.26
   2  12   7    0.31    0.26
  -3 -12  -7    0.14    0.28
   3  12   7   -0.03    0.28
  -3  12  -7    0.45    0.29
   3  12   7    0.21    0.31
   5 -13  -7    1.51    0.35
   5 -13  -7    1.14    0.28
   4 -13  -7    1.87    0.31
   4 -13  -7    1.99    0.32
  -4  13   7    1.07    0.35
   3 -13  -7    0.28    0.23
   3 -13  -7   -0.15    0.18
  -3  13   7    0.45    0.30
   2 -13  -7    0.27    0.21
   2 -13  -7    0.17    0.18
  -2  13   7    0.19    0.26
   1 -13  -7    0.29    0.18
   1 -13  -7    0.73    0.22
  -1  13   7    0.32    0.25
  -1  13   7    0.38    0.25
   0 -13  -7   -0.09    0.25
   0 -13  -7    0.24    0.20
   0 -13  -7    0.18    0.17
   0  13   7    0.40    0.27
   0  13   7    0.33    0.25
  -1 -13  -7    1.15    0.25
  -1 -13  -7    0.89    0.21
  -1 -13  -7    1.07    0.30
   1  13   7    1.09    0.30
   1  13   7    0.66    0.30
  -2 -13  -7    0.19    0.31
   2  13   7    0.13    0.26
   2  13   7    0.36    0.37
   4 -14  -7    1.82    0.30
   4 -14  -7    1.42    0.32
  -4  14   7    1.91    0.40
   3 -14  -7    0.57    0.25
   3 -14  -7    0.57    0.21
  -3  14   7    0.49    0.32
   2 -14  -7    0.62    0.23
   2 -14  -7    0.73    0.21
  -2  14   7   -0.06    0.27
   1 -14  -7    6.30    0.42
   1 -14  -7    6.04    0.46
  -1  14   7    6.43    0.46
  -1  14   7    6.08    0.51
   0 -14  -7    0.66    0.29
   0 -14  -7    1.16    0.22
   0 -14  -7    0.72    0.23
   0  14   7    0.38    0.28
   0  14   7    0.77    0.28
  -1 -14  -7    1.23    0.25
  -1 -14  -7    1.41    0.34
  -1 -14  -7    1.00    0.22
   1  14   7    1.59    0.32
   1  14   7    1.43    0.38
  -2 -14  -7    1.02    0.32
   2  14   7    1.03    0.31
   2  14   7    0.95    0.32
   4 -15  -7    0.56    0.24
   4 -15  -7    0.33    0.27
  -4  15   7    0.22    0.34
   3 -15  -7    5.95    0.45
   3 -15  -7    5.89    0.49
  -3  15   7    6.24    0.59
   2 -15  -7    2.38    0.33
   2 -15  -7    2.96    0.33
  -2  15   7    2.85    0.41
   1 -15  -7    9.82    0.52
   1 -15  -7    9.18    0.56
  -1  15   7    9.72    0.61
   0 -15  -7    3.44    0.33
   0 -15  -7    2.26    0.37
   0 -15  -7    2.90    0.33
   0  15   7    2.89    0.37
   0  15   7    2.32    0.38
  -1 -15  -7    0.50    0.20
  -1 -15  -7   -0.02    0.20
  -1 -15  -7    0.33    0.30
   1  15   7    0.06    0.27
   1  15   7    0.20    0.30
  -2 -15  -7    0.90    0.31
   2  15   7    0.87    0.33
   4 -16  -7    3.06    0.39
   4 -16  -7    2.22    0.34
  -4  16   7    2.40    0.46
   3 -16  -7    0.79    0.25
   3 -16  -7    1.03    0.28
  -3  16   7    0.29    0.33
   2 -16  -7    0.59    0.24
   2 -16  -7    0.69    0.26
  -2  16   7    0.70    0.32
   1 -16  -7    1.97    0.28
   1 -16  -7    1.55    0.29
  -1  16   7    1.70    0.34
   0 -16  -7    0.25    0.20
   0 -16  -7    0.19    0.28
   0 -16  -7    0.07    0.21
   0  16   7    0.39    0.28
   0  16   7   -0.01    0.28
  -1 -16  -7    0.53    0.22
  -1 -16  -7    0.34    0.21
  -1 -16  -7    0.44    0.31
   1  16   7    0.29    0.33
   1  16   7    0.46    0.30
  -2 -16  -7    0.32    0.30
  -2 -16  -7    0.27    0.32
   2  16   7   -0.09    0.28
   3 -17  -7    0.45    0.23
   3 -17  -7    0.83    0.28
  -3  17   7    0.38    0.35
   2 -17  -7    0.27    0.23
   2 -17  -7    0.46    0.24
  -2  17   7    0.34    0.31
   1 -17  -7    0.14    0.23
   1 -17  -7    0.11    0.21
  -1  17   7    0.30    0.30
   0 -17  -7    1.78    0.33
   0 -17  -7    1.72    0.29
   0 -17  -7    1.52    0.29
   0  17   7    1.95    0.35
   0  17   7    2.26    0.41
  -1 -17  -7    0.13    0.21
  -1 -17  -7    0.03    0.20
  -1 -17  -7    0.37    0.28
   1  17   7    0.11    0.33
   1  17   7    0.28    0.31
   3 -18  -7    0.71    0.24
   3 -18  -7    1.24    0.32
  -3  18   7    0.40    0.38
   2 -18  -7    2.10    0.31
   2 -18  -7    2.33    0.34
  -2  18   7    1.83    0.43
   1 -18  -7    0.11    0.23
   1 -18  -7    0.29    0.22
  -1  18   7   -0.33    0.30
   0 -18  -7    0.02    0.23
   0 -18  -7    0.49    0.23
   0  18   7   -0.04    0.28
   0  18   7    0.03    0.31
  -1 -18  -7    0.03    0.31
  -1 -18  -7    0.30    0.22
  -1 -18  -7    0.68    0.24
   1  18   7    0.21    0.41
   1  18   7    0.66    0.31
   2 -19  -7    1.11    0.29
   2 -19  -7    1.10    0.27
  -2  19   7    0.62    0.38
   1 -19  -7   -0.05    0.21
   1 -19  -7    0.52    0.25
  -1  19   7    0.55    0.34
   0 -19  -7    0.32    0.24
   0 -19  -7    0.73    0.26
   0  19   7    0.85    0.33
   5   0  -8    0.61    0.28
   5   0  -8    0.38    0.22
   4   0  -8    0.46    0.25
   4   0  -8    0.50    0.18
  -3   0   8    6.74    0.41
   3   0  -8    6.93    0.49
   3   0  -8    6.61    0.39
  -2   0   8   25.55    0.92
   2   0  -8   26.37    0.95
   2   0  -8   25.95    0.86
   2   0  -8   26.77    0.86
  -1   0   8    0.21    0.17
   1   0  -8    0.50    0.19
   1   0  -8    0.27    0.18
   0   0   8    0.43    0.20
   0   0  -8    0.52    0.23
  -1   0  -8   11.77    0.63
  -2   0  -8    1.57    0.33
  -3   0  -8    0.20    0.31
   5  -1  -8    0.40    0.26
   5  -1  -8    0.24    0.19
   5   1  -8   -0.22    0.17
   5   1  -8   -0.14    0.24
   4  -1  -8    5.47    0.39
   4  -1  -8    5.52    0.49
  -4   1   8    4.93    0.38
   4   1  -8    5.41    0.39
   4   1  -8    4.82    0.47
   3  -1  -8   22.77    0.89
   3  -1  -8   21.77    0.79
  -3  -1   8   21.84    0.80
   3   1  -8   21.84    0.79
   3   1  -8   22.83    0.89
  -3   1   8   21.32    0.81
  -2  -1   8    4.96    0.36
   2  -1  -8    5.55    0.34
   2  -1  -8    5.28    0.35
   2  -1  -8    5.77    0.42
   2   1  -8    5.01    0.33
   2   1  -8    5.57    0.43
  -2   1   8    5.09    0.38
   1  -1  -8   -0.07    0.17
  -1  -1   8    0.24    0.17
   1  -1  -8   -0.18    0.16
   1   1  -8   -0.11    0.15
   1   1  -8    0.06    0.18
  -1   1   8   -0.15    0.16
   0  -1   8    0.02    0.16
   0  -1  -8   -0.17    0.20
   0   1   8    0.06    0.19
   0   1  -8    0.18    0.20
  -1  -1  -8    0.29    0.24
  -1   1  -8    0.49    0.24
  -2  -1  -8    0.28    0.28
  -2   1  -8    0.27    0.26
  -3  -1  -8    1.00    0.35
  -3   1  -8    1.11    0.36
   5  -2  -8   -0.25    0.18
   5  -2  -8    0.02    0.23
   5   2  -8   -0.12    0.18
   5   2  -8   -0.05    0.24
   4  -2  -8    1.38    0.30
   4  -2  -8    1.19    0.22
   4   2  -8    1.29    0.30
   4   2  -8    1.39    0.25
  -4   2   8    1.12    0.24
  -3  -2   8    8.88    0.45
   3  -2  -8    9.62    0.55
   3  -2  -8    9.76    0.48
  -3   2   8    8.56    0.48
   3   2  -8    8.83    0.45
   3   2  -8    9.55    0.56
   2  -2  -8    0.22    0.16
  -2  -2   8    0.07    0.14
   2  -2  -8    0.24    0.20
   2  -2  -8    0.19    0.15
  -2   2   8    0.18    0.17
   2   2  -8    0.28    0.18
   2   2  -8    0.33    0.21
   1  -2  -8    0.01    0.18
   1  -2  -8    0.04    0.18
  -1  -2   8   -0.03    0.16
  -1   2   8    0.06    0.17
   1   2  -8    0.12    0.16
   1   2  -8   -0.07    0.17
   0  -2  -8    0.66    0.23
   0   2  -8    0.36    0.21
   0   2   8    0.70    0.22
  -1  -2  -8    0.81    0.27
  -1   2  -8    0.42    0.24
  -2  -2  -8    3.47    0.41
  -2   2  -8    3.65    0.43
  -3  -2  -8    0.87    0.33
  -3   2  -8    0.60    0.32
   5  -3  -8   -0.16    0.24
   5  -3  -8    0.02    0.18
   5   3  -8    0.03    0.26
   5   3  -8    0.12    0.19
   4  -3  -8    0.21    0.24
   4  -3  -8    0.09    0.16
   4   3  -8   -0.21    0.21
   4   3  -8    0.00    0.17
  -4   3   8   -0.16    0.16
   3  -3  -8    3.95    0.41
   3  -3  -8    3.63    0.33
  -3  -3   8    3.38    0.30
  -3   3   8    3.75    0.36
   3   3  -8    4.11    0.41
   3   3  -8    2.57    0.27
  -2  -3   8    0.35    0.16
   2  -3  -8    0.16    0.15
   2  -3  -8    0.72    0.23
   2  -3  -8    0.40    0.17
  -2   3   8    0.56    0.21
   2   3  -8    0.32    0.20
  -1  -3   8    1.45    0.24
   1  -3  -8    1.67    0.26
   1  -3  -8    1.67    0.26
   1   3  -8    1.30    0.23
  -1   3   8    1.61    0.25
   1   3  -8    1.83    0.26
   0  -3  -8    0.65    0.23
   0   3  -8    0.84    0.23
   0   3   8    0.36    0.21
  -1  -3  -8    3.91    0.41
   1   3   8    3.36    0.36
  -1   3  -8    3.86    0.37
  -2  -3  -8    4.24    0.44
  -2   3  -8    4.42    0.43
  -3  -3  -8    0.23    0.34
  -3   3  -8    0.01    0.28
   5  -4  -8    1.21    0.34
   5  -4  -8    1.50    0.26
   5   4  -8    1.51    0.27
  -5   4   8    1.17    0.43
   5   4  -8    1.52    0.35
   4  -4  -8    0.86    0.23
   4  -4  -8    0.81    0.26
   4   4  -8    0.65    0.27
   4   4  -8    0.67    0.21
  -4   4   8    0.45    0.22
   3  -4  -8    0.49    0.23
   3  -4  -8    0.26    0.18
   3   4  -8    0.10    0.16
   3   4  -8   -0.18    0.19
  -3   4   8    0.35    0.18
   2  -4  -8    0.58    0.22
   2  -4  -8    0.53    0.18
  -2  -4   8    0.42    0.16
   2   4  -8    0.50    0.22
  -2   4   8    0.73    0.22
   1  -4  -8    0.72    0.22
   1  -4  -8    0.70    0.17
   1  -4  -8    1.05    0.23
  -1  -4   8    0.62    0.18
  -1   4   8    0.98    0.23
   0  -4  -8    0.03    0.21
   0   4  -8    0.61    0.21
   0   4   8    0.11    0.20
  -1  -4  -8    3.02    0.36
   1   4   8    2.15    0.33
  -1   4  -8    2.36    0.32
  -2  -4  -8    1.02    0.35
  -2   4  -8    1.05    0.30
  -3  -4  -8    0.61    0.33
  -3   4  -8    0.53    0.30
   5  -5  -8    1.92    0.28
   5  -5  -8    1.51    0.35
   5   5  -8    1.29    0.33
  -5   5   8    1.13    0.29
   5   5  -8    1.28    0.26
   4  -5  -8    0.49    0.25
   4  -5  -8    0.48    0.20
   4   5  -8    0.75    0.28
   4   5  -8    0.26    0.18
  -4   5   8    0.52    0.23
   3  -5  -8   -0.19    0.16
   3  -5  -8    0.02    0.20
   3   5  -8   -0.31    0.13
   3   5  -8   -0.10    0.21
  -3   5   8    0.13    0.18
   2  -5  -8    1.17    0.25
   2  -5  -8    1.00    0.20
  -2  -5   8    0.86    0.19
   2   5  -8    0.97    0.24
  -2   5   8    0.84    0.24
   1  -5  -8    0.00    0.19
   1  -5  -8   -0.14    0.19
  -1  -5   8    0.12    0.15
   1  -5  -8    0.13    0.15
  -1   5   8    0.22    0.20
   0  -5  -8    1.75    0.30
   0   5  -8    1.71    0.26
   0   5   8    1.87    0.28
  -1  -5  -8    0.76    0.28
  -1   5  -8    0.53    0.23
   1   5   8    0.50    0.25
  -2  -5  -8    1.75    0.33
  -2   5  -8    1.02    0.30
   2   5   8    1.00    0.30
  -3  -5  -8    0.61    0.35
  -3   5  -8    0.04    0.28
   5  -6  -8    0.58    0.29
   5  -6  -8    0.26    0.21
   5   6  -8    0.24    0.27
  -5   6   8   -0.13    0.22
   5   6  -8   -0.09    0.20
   4  -6  -8    0.17    0.18
   4  -6  -8    0.09    0.23
   4   6  -8    0.15    0.24
   4   6  -8    0.08    0.17
  -4   6   8   -0.12    0.19
   3  -6  -8    0.26    0.18
   3  -6  -8    0.08    0.21
   3   6  -8   -0.28    0.20
  -3   6   8   -0.17    0.17
   3   6  -8    0.14    0.16
  -2  -6   8    0.03    0.13
   2  -6  -8   -0.05    0.15
   2  -6  -8    0.07    0.19
  -2   6   8    0.19    0.21
   2   6  -8   -0.19    0.18
  -1  -6   8    7.28    0.41
   1  -6  -8    6.79    0.45
   1  -6  -8    6.12    0.44
   1  -6  -8    6.21    0.38
  -1   6   8    6.92    0.47
   0  -6  -8    7.35    0.50
   0  -6  -8    6.42    0.50
   0   6   8    6.77    0.48
  -1  -6  -8   -0.35    0.25
  -1   6  -8    0.02    0.20
   1   6   8   -0.01    0.23
  -2  -6  -8    0.14    0.27
  -2   6  -8    0.34    0.26
   2   6   8    0.15    0.25
   5  -7  -8    0.62    0.23
   5  -7  -8    0.65    0.29
   5   7  -8    0.84    0.31
  -5   7   8    0.28    0.26
   5   7  -8    0.24    0.21
   4  -7  -8    2.69    0.32
   4  -7  -8    2.90    0.40
   4   7  -8    1.98    0.27
   4   7  -8    1.83    0.32
  -4   7   8    2.73    0.36
   3  -7  -8   -0.04    0.21
   3  -7  -8    0.17    0.18
   3   7  -8   -0.30    0.19
   3   7  -8    0.05    0.20
  -3   7   8   -0.34    0.18
   2  -7  -8    0.09    0.16
   2  -7  -8   -0.03    0.20
   2   7  -8   -0.23    0.18
  -2   7   8    0.10    0.21
   1  -7  -8    5.09    0.40
   1  -7  -8    4.42    0.39
  -1  -7   8    4.14    0.33
   1  -7  -8    4.30    0.32
  -1   7   8    4.23    0.41
   0  -7  -8    0.08    0.18
   0  -7  -8    0.31    0.23
   0   7   8    0.05    0.21
  -1  -7  -8    1.27    0.30
   1   7   8    1.16    0.30
  -1   7  -8    1.25    0.26
  -2  -7  -8    1.06    0.34
  -2   7  -8    0.19    0.25
   2   7   8    0.12    0.26
   5  -8  -8    0.75    0.25
   5  -8  -8    0.68    0.29
  -5   8   8    0.08    0.25
   5   8  -8    0.10    0.26
   5   8  -8    0.54    0.23
   4  -8  -8    0.26    0.20
   4  -8  -8    0.31    0.24
  -4   8   8   -0.07    0.23
   4   8  -8    0.34    0.26
   4   8  -8    0.11    0.17
   3  -8  -8    1.02    0.23
   3  -8  -8    0.84    0.27
  -3   8   8    0.82    0.25
   3   8  -8    1.00    0.27
   2  -8  -8    0.17    0.17
   2  -8  -8    0.59    0.23
  -2   8   8    0.29    0.23
   2   8  -8    0.00    0.19
   1  -8  -8    0.48    0.20
   1  -8  -8    0.17    0.16
   1  -8  -8   -0.13    0.21
  -1   8   8   -0.19    0.20
   0  -8  -8    0.13    0.18
   0  -8  -8    0.32    0.23
   0   8   8   -0.03    0.22
  -1  -8  -8    0.80    0.30
   1   8   8    0.31    0.27
  -2  -8  -8    0.56    0.30
   2   8   8    0.68    0.29
  -2   8  -8    1.11    0.29
   4  -9  -8    2.92    0.37
   4  -9  -8    3.96    0.40
  -4   9   8    3.00    0.41
   4   9  -8    2.36    0.29
   4   9  -8    2.96    0.37
   3  -9  -8    0.77    0.26
   3  -9  -8    0.31    0.20
  -3   9   8    0.59    0.25
   3   9  -8    0.50    0.24
   2  -9  -8    2.92    0.34
   2  -9  -8    3.34    0.31
  -2   9   8    2.83    0.36
   2   9  -8    1.92    0.29
   1  -9  -8    4.01    0.33
   1  -9  -8    4.24    0.38
   1  -9  -8    4.60    0.41
  -1   9   8    5.04    0.46
   0  -9  -8    1.46    0.28
   0  -9  -8    1.72    0.32
   0  -9  -8    1.66    0.27
   0   9   8    1.77    0.32
  -1  -9  -8    0.55    0.29
   1   9   8    0.51    0.27
  -2  -9  -8    0.27    0.29
  -2   9  -8    0.00    0.27
   2   9   8    0.30    0.28
   4 -10  -8    0.10    0.20
   4 -10  -8    0.19    0.26
   4  10  -8    0.28    0.25
  -4  10   8    0.06    0.26
   3 -10  -8    1.57    0.27
   3 -10  -8    1.81    0.33
  -3  10   8    1.25    0.31
   3  10  -8    1.82    0.32
   2 -10  -8    0.35    0.19
   2 -10  -8    0.62    0.22
  -2  10   8   -0.01    0.22
   1 -10  -8    0.02    0.16
   1 -10  -8    0.06    0.19
   1 -10  -8    0.05    0.23
  -1  10   8   -0.25    0.23
   0 -10  -8    0.89    0.29
   0 -10  -8    0.90    0.19
   0 -10  -8    1.14    0.24
   0  10   8    0.87    0.30
  -1 -10  -8    1.47    0.35
   1  10   8    1.64    0.33
  -2 -10  -8    0.45    0.30
   2  10   8    0.21    0.28
   2  10   8    0.51    0.36
   4 -11  -8    0.63    0.23
   4 -11  -8    0.62    0.26
  -4  11   8    0.45    0.30
   3 -11  -8    1.82    0.31
   3 -11  -8    1.57    0.27
  -3  11   8    1.36    0.33
   2 -11  -8    0.18    0.22
   2 -11  -8    0.43    0.19
  -2  11   8    0.36    0.25
   1 -11  -8    0.01    0.16
   1 -11  -8   -0.05    0.19
   1 -11  -8    0.00    0.25
  -1  11   8    0.05    0.26
   0 -11  -8    6.13    0.44
   0 -11  -8    6.75    0.51
   0 -11  -8    5.23    0.38
   0  11   8    5.95    0.52
  -1 -11  -8    0.90    0.30
   1  11   8    0.59    0.29
  -2 -11  -8    1.28    0.34
   2  11   8    1.36    0.36
   2  11   8    1.60    0.43
   4 -12  -8   -0.09    0.20
   4 -12  -8   -0.05    0.24
  -4  12   8   -0.26    0.27
   3 -12  -8    0.00    0.20
   3 -12  -8   -0.31    0.21
  -3  12   8    0.11    0.27
   2 -12  -8    1.18    0.27
   2 -12  -8    1.37    0.24
  -2  12   8    1.02    0.31
   1 -12  -8    0.74    0.30
   1 -12  -8    1.44    0.23
   1 -12  -8    1.50    0.28
  -1  12   8    1.42    0.32
   0 -12  -8    0.67    0.31
   0 -12  -8    0.26    0.19
   0 -12  -8    0.53    0.22
   0  12   8    0.51    0.29
  -1 -12  -8    3.44    0.42
   1  12   8    2.91    0.44
   1  12   8    3.92    0.45
   4 -13  -8   -0.19    0.24
   4 -13  -8   -0.15    0.21
  -4  13   8   -0.66    0.26
   3 -13  -8    1.17    0.30
   3 -13  -8    0.70    0.24
  -3  13   8    0.77    0.33
   2 -13  -8    2.22    0.32
   2 -13  -8    1.52    0.25
  -2  13   8    1.73    0.35
   1 -13  -8    1.03    0.26
   1 -13  -8    0.38    0.20
  -1  13   8    0.61    0.29
   0 -13  -8    3.14    0.34
   0 -13  -8    3.38    0.41
   0 -13  -8    3.08    0.31
   0  13   8    2.36    0.38
  -1 -13  -8    1.85    0.39
   1  13   8    1.63    0.35
   1  13   8    2.27    0.41
   3 -14  -8    1.46    0.32
   3 -14  -8    1.36    0.27
  -3  14   8    1.59    0.39
   2 -14  -8    1.18    0.25
   2 -14  -8    0.92    0.27
  -2  14   8    0.81    0.33
   1 -14  -8    4.47    0.39
   1 -14  -8    4.66    0.44
  -1  14   8    4.11    0.45
   0 -14  -8    5.06    0.50
   0 -14  -8    4.80    0.44
   0 -14  -8    4.48    0.39
   0  14   8    4.47    0.46
   0  14   8    4.09    0.44
  -1 -14  -8    0.28    0.32
   1  14   8    0.23    0.33
   1  14   8    0.27    0.31
   3 -15  -8    1.27    0.28
   3 -15  -8    1.83    0.31
  -3  15   8    1.35    0.40
   2 -15  -8    0.44    0.25
   2 -15  -8    0.59    0.21
  -2  15   8    0.01    0.30
   1 -15  -8    0.15    0.22
   1 -15  -8   -0.19    0.18
  -1  15   8   -0.06    0.27
   0 -15  -8    0.40    0.21
   0 -15  -8   -0.12    0.28
   0 -15  -8    0.55    0.24
   0  15   8    0.13    0.30
   0  15   8    0.51    0.38
   2 -16  -8    5.05    0.44
   2 -16  -8    5.07    0.48
  -2  16   8    3.78    0.49
   1 -16  -8    6.35    0.50
   1 -16  -8    5.73    0.47
  -1  16   8    5.23    0.51
   0 -16  -8    0.31    0.21
   0 -16  -8   -0.23    0.29
   0 -16  -8    0.40    0.24
   0  16   8   -0.01    0.32
   0  16   8    0.04    0.29
   4   0  -9    0.07    0.16
   4   0  -9    0.11    0.23
  -3   0   9   -0.03    0.17
   3   0  -9    0.11    0.16
   3   0  -9    0.26    0.23
   2   0  -9    0.09    0.21
  -2   0   9   -0.15    0.16
   1   0  -9    0.00    0.19
  -1   0   9    0.23    0.20
   0   0  -9   -0.09    0.22
   0   0   9    0.16    0.22
   1   0   9    0.04    0.21
  -1   0  -9    0.09    0.25
   4  -1  -9    0.66    0.20
   4  -1  -9    0.89    0.28
   4   1  -9    1.04    0.31
   4   1  -9    0.79    0.22
  -3  -1   9   -0.04    0.17
   3  -1  -9    0.12    0.22
   3  -1  -9    0.25    0.16
   3   1  -9   -0.01    0.21
  -3   1   9    0.13    0.19
   3   1  -9    0.10    0.18
  -2  -1   9    1.46    0.25
   2  -1  -9    1.28    0.27
   2   1  -9    1.76    0.30
  -2   1   9    1.20    0.25
   1  -1  -9   -0.24    0.18
  -1  -1   9   -0.03    0.18
  -1   1   9   -0.18    0.18
   0  -1  -9    0.16    0.23
   0  -1   9    0.52    0.21
   0   1   9    0.48    0.24
   0   1  -9   -0.11    0.22
  -1  -1  -9    1.60    0.32
  -1   1  -9    1.46    0.32
   1   1   9    1.17    0.28
   4  -2  -9    0.65    0.21
   4  -2  -9    1.00    0.30
   4   2  -9    0.65    0.28
   4   2  -9    0.65    0.21
  -4   2   9    0.46    0.22
   3  -2  -9    0.51    0.18
   3  -2  -9    0.51    0.25
   3   2  -9    0.29    0.24
  -3   2   9    0.33    0.20
  -2  -2   9    0.34    0.18
   2  -2  -9    0.58    0.24
   2   2  -9    0.44    0.23
  -2   2   9    0.29    0.20
   1  -2  -9    1.51    0.26
  -1  -2   9    1.03    0.24
  -1   2   9    0.89    0.24
   0  -2  -9   -0.07    0.23
   0  -2   9    0.16    0.19
   0   2   9    0.04    0.21
   0   2  -9    0.12    0.23
  -1  -2  -9    2.60    0.38
   1   2   9    2.76    0.37
  -1   2  -9    2.98    0.37
   4  -3  -9   -0.13    0.22
   4  -3  -9   -0.01    0.16
   4   3  -9   -0.13    0.17
   4   3  -9   -0.34    0.22
  -4   3   9   -0.29    0.18
   3  -3  -9    0.41    0.18
   3  -3  -9    0.38    0.24
  -3   3   9    0.67    0.23
   3   3  -9    0.38    0.24
   2  -3  -9    1.08    0.26
  -2  -3   9    0.91    0.22
  -2   3   9    0.61    0.23
   2   3  -9    0.90    0.26
   1  -3  -9    2.57    0.32
  -1  -3   9    2.05    0.28
  -1   3   9    2.43    0.32
   0  -3   9    1.01    0.23
   0  -3  -9    1.28    0.33
   0   3  -9    1.12    0.29
   0   3   9    0.49    0.25
  -1  -3  -9    0.12    0.28
  -1   3  -9    0.38    0.26
   1   3   9   -0.19    0.23
   4  -4  -9    0.37    0.19
   4  -4  -9    0.50    0.26
   4   4  -9    0.38    0.19
  -4   4   9    0.21    0.21
   4   4  -9    0.25    0.26
   3  -4  -9    0.91    0.22
   3  -4  -9    1.22    0.31
  -3   4   9    0.88    0.24
   3   4  -9    0.20    0.24
  -2  -4   9    0.27    0.17
   2  -4  -9   -0.25    0.25
   2  -4  -9    0.42    0.23
  -2   4   9    0.11    0.20
   2   4  -9   -0.17    0.20
   1  -4  -9    0.31    0.23
   1  -4  -9    0.28    0.25
  -1  -4   9    0.14    0.17
  -1   4   9    0.07    0.20
   0  -4  -9    0.09    0.24
   0  -4   9    0.20    0.19
   0   4   9    0.36    0.24
  -1  -4  -9    4.30    0.45
  -1   4  -9    3.57    0.40
   1   4   9    3.96    0.44
   4  -5  -9    0.32    0.20
   4  -5  -9    0.23    0.26
   4   5  -9    0.44    0.20
  -4   5   9    0.22    0.21
   4   5  -9    0.30    0.26
   3  -5  -9    0.37    0.23
   3  -5  -9    0.10    0.18
   3   5  -9   -0.39    0.20
  -3   5   9    0.23    0.21
   2  -5  -9    0.38    0.19
  -2  -5   9    0.25    0.21
   2  -5  -9    0.43    0.23
   2   5  -9    0.53    0.27
  -2   5   9    0.49    0.24
   1  -5  -9    0.59    0.24
  -1  -5   9    0.37    0.19
   1  -5  -9    0.39    0.25
  -1   5   9    0.50    0.24
   0  -5  -9    0.11    0.24
   0   5   9    0.26    0.24
  -1  -5  -9    0.39    0.31
   1   5   9    0.79    0.29
  -1   5  -9    0.54    0.26
   4  -6  -9    0.27    0.26
   4  -6  -9    0.36    0.22
  -4   6   9    0.30    0.24
   4   6  -9    0.32    0.26
   3  -6  -9    0.19    0.23
   3  -6  -9    0.37    0.20
  -3   6   9    0.38    0.22
   3   6  -9    0.05    0.24
   2  -6  -9   -0.04    0.21
   2  -6  -9    0.01    0.16
  -2   6   9    0.08    0.23
  -1  -6   9    0.80    0.22
   1  -6  -9    0.60    0.24
   1  -6  -9    0.88    0.27
  -1   6   9    0.27    0.24
   0  -6  -9    0.52    0.28
   0   6   9    0.53    0.26
  -1  -6  -9    0.16    0.27
   1   6   9    0.17    0.27
   4  -7  -9    0.04    0.19
   4  -7  -9    0.35    0.25
  -4   7   9   -0.11    0.22
   4   7  -9    0.19    0.26
   3  -7  -9    0.60    0.26
   3  -7  -9    0.39    0.20
  -3   7   9    0.13    0.21
   3   7  -9    0.21    0.25
   2  -7  -9    0.12    0.18
   2  -7  -9    0.23    0.23
  -2   7   9   -0.21    0.22
   1  -7  -9    0.38    0.22
  -1  -7   9    0.10    0.17
   1  -7  -9    0.28    0.25
  -1   7   9    0.45    0.25
   0  -7  -9    0.38    0.28
   0   7   9    0.29    0.27
  -1  -7  -9   -0.29    0.26
   1   7   9   -0.03    0.25
   3  -8  -9    0.21    0.20
   3  -8  -9    0.21    0.24
   3   8  -9    0.43    0.25
  -3   8   9    0.42    0.24
   2  -8  -9    2.28    0.28
   2  -8  -9    2.44    0.34
  -2   8   9    2.94    0.38
  -1  -8   9    0.43    0.20
   1  -8  -9    0.52    0.27
   1  -8  -9    0.98    0.26
  -1   8   9    0.57    0.28
   0  -8  -9    0.72    0.30
   0   8   9    0.62    0.26
  -1  -8  -9   -0.01    0.30
   1   8   9    0.03    0.27
   3  -9  -9    1.08    0.30
   3  -9  -9    1.07    0.24
   3   9  -9    1.04    0.29
  -3   9   9    1.07    0.29
   2  -9  -9   -0.02    0.22
   2  -9  -9   -0.01    0.17
  -2   9   9    0.29    0.25
   1  -9  -9    0.66    0.28
   1  -9  -9    0.03    0.21
  -1   9   9    0.48    0.28
   0  -9  -9   -0.21    0.25
   0   9   9   -0.27    0.23
   3 -10  -9    0.47    0.21
   3 -10  -9    0.48    0.27
   3  10  -9    0.36    0.27
  -3  10   9    0.22    0.27
   2 -10  -9   -0.08    0.22
   2 -10  -9   -0.09    0.18
  -2  10   9   -0.11    0.23
   1 -10  -9    0.16    0.28
   1 -10  -9    0.08    0.22
  -1  10   9   -0.23    0.25
   0 -10  -9    0.53    0.31
   0  10   9    0.28    0.29
   3 -11  -9   -0.03    0.23
   2 -11  -9   -0.16    0.21
   2 -11  -9    0.13    0.19
  -2  11   9    0.09    0.26
   1 -11  -9    1.64    0.26
   1 -11  -9    2.24    0.32
   1 -11  -9    1.52    0.36
  -1  11   9    1.52    0.35
   0 -11  -9    1.71    0.37
   0  11   9    1.56    0.36
   2 -12  -9    0.33    0.21
   2 -12  -9   -0.32    0.21
  -2  12   9    0.46    0.30
   1 -12  -9    0.08    0.21
   1 -12  -9    0.11    0.19
  -1  12   9   -0.03    0.27
  -2   0  10   -0.25    0.18
  -1   0  10   -0.21    0.19
  -2  -1  10    0.20    0.20
  -2   1  10    0.13    0.21
  -1  -1  10    0.07    0.21
  -1   1  10   -0.01    0.21
  -2  -2  10   -0.06    0.17
  -2   2  10    0.23    0.22
  -1  -2  10   -0.05    0.19
  -1   2  10    0.11    0.22
   2  -3 -10    0.04    0.29
  -2  -3  10    0.07    0.19
  -2   3  10   -0.06    0.20
  -1  -3  10    0.16    0.20
   1  -3 -10   -0.14    0.24
  -1   3  10    0.18    0.23
   2  -4 -10    0.35    0.25
   1  -4 -10    0.21    0.25
   0   0   0    0.00    0.00
;
_shelx_hkl_checksum     54011
_shelx_res_file
;
    AX1119_multiscan_m.res created by SHELXL-2014/7
TITL AX1119_multiscan_m in P2(1)/c
CELL 0.71073 5.4485 20.3474 7.4860 90.000 102.1227 90.000
ZERR 4.00 0.0013 0.0047 0.0017 0.000 0.0036 0.000
LATT 1
SYMM -x, y+1/2, -z+1/2
SFAC C  H  O  Cl
UNIT 36 36 4 4
L.S. 14
ACTA
OMIT -4 56
BOND $H
FMAP 2
PLAN -10
CONF
HTAB
SIZE 0.074 0.426 0.511
TEMP -123.150
WGHT    0.041400    0.259000
FVAR       0.22540
C1    1    0.418081    0.911097    0.373187    11.00000    0.03167    0.02741 =
         0.02938   -0.00283    0.00811   -0.00557
AFIX  23
H1A   2    0.558610    0.920493    0.311979    11.00000   -1.20000
H1B   2    0.481229    0.915385    0.506670    11.00000   -1.20000
AFIX   0
C2    1    0.323932    0.841819    0.328274    11.00000    0.02426    0.02540 =
         0.02375   -0.00071    0.00640   -0.00376
AFIX  23
H2A   2    0.179434    0.833102    0.385905    11.00000   -1.20000
H2B   2    0.265848    0.837262    0.194386    11.00000   -1.20000
AFIX   0
C3    1    0.528534    0.792317    0.395845    11.00000    0.02273    0.03272 =
         0.02022    0.00022    0.00499   -0.00424
C4    1    0.466473    0.720900    0.380527    11.00000    0.02214    0.02897 =
         0.01899    0.00108    0.00737   -0.00014
C5    1    0.653032    0.675738    0.456063    11.00000    0.02137    0.03810 =
         0.02545    0.00137    0.00507    0.00283
AFIX  43
H5    2    0.813861    0.691055    0.516331    11.00000   -1.20000
AFIX   0
C6    1    0.605453    0.609268    0.443771    11.00000    0.02976    0.03561 =
         0.03035    0.00522    0.01028    0.01080
AFIX  43
H6    2    0.733433    0.578949    0.495265    11.00000   -1.20000
AFIX   0
C7    1    0.371255    0.586494    0.356438    11.00000    0.03749    0.02658 =
         0.03166    0.00109    0.01437    0.00344
AFIX  43
H7    2    0.338864    0.540596    0.348426    11.00000   -1.20000
AFIX   0
C8    1    0.184339    0.630502    0.280820    11.00000    0.02560    0.02949 =
         0.02939   -0.00011    0.00652   -0.00168
AFIX  43
H8    2    0.024092    0.614810    0.220518    11.00000   -1.20000
AFIX   0
C9    1    0.231368    0.697565    0.293226    11.00000    0.02159    0.02773 =
         0.02433    0.00275    0.00520    0.00147
AFIX  43
H9    2    0.102634    0.727711    0.241945    11.00000   -1.20000
AFIX   0
CL1   4    0.170209    0.968821    0.298819    11.00000    0.04536    0.02605 =
         0.06845   -0.00376    0.00922    0.00011
O1    3    0.741377    0.810298    0.460743    11.00000    0.02546    0.04077 =
         0.04868    0.00260   -0.00340   -0.00798
HKLF 4 1 1 0 0 0 1 0 0 0 1
REM  AX1119_multiscan_m in P2(1)/c
REM R1 =  0.0380 for    1595 Fo > 4sig(Fo)  and  0.0505 for all    1951 data
REM    100 parameters refined using      0 restraints
END
WGHT      0.0414      0.2590
REM Instructions for potential hydrogen bonds
EQIV $1 x-1, y, z
HTAB C2 O1_$1
REM Highest difference peak  0.358,  deepest hole -0.239,  1-sigma level  0.046
Q1    1   0.4856  0.7547  0.3808  11.00000  0.05    0.36
Q2    1   0.3668  0.8761  0.3571  11.00000  0.05    0.32
Q3    1   0.1976  0.6629  0.3212  11.00000  0.05    0.29
Q4    1   0.3700  0.7089  0.3254  11.00000  0.05    0.28
Q5    1   0.5408  0.7004  0.4158  11.00000  0.05    0.27
Q6    1   0.4259  0.8162  0.3646  11.00000  0.05    0.25
Q7    1   0.3012  0.6132  0.3084  11.00000  0.05    0.23
Q8    1   0.4910  0.5983  0.3848  11.00000  0.05    0.22
Q9    1   0.6252  0.6413  0.4282  11.00000  0.05    0.19
Q10   1   0.3473  0.9624  0.3079  11.00000  0.05    0.17
;
_shelx_res_checksum     4847
