# Supplementary material for: 3-Chloro­propio­phenone
Source: IUCrdata. 2025 Apr 29;10(Pt 4):x250349. doi: 10.1107/S2414314625003499 (PMC12054749; doi:10.1107/S2414314625003499)
Supplement: Supplementary file 2 [file x-10-x250349-Isup2.hkl]

data_I                                                                          
_shelx_title ' AX1119_multiscan_m in P2(1)/c'                                   
_shelx_refln_list_code          4                                               
_shelx_F_calc_maximum      135.47                                               
_exptl_crystal_F_000       352.00                                               
_reflns_d_resolution_high  0.7570                                               
                                                                                
loop_                                                                           
 _space_group_symop_operation_xyz                                               
 'x, y, z'                                                                      
 '-x, y+1/2, -z+1/2'                                                            
 '-x, -y, -z'                                                                   
 'x, -y-1/2, z-1/2'                                                             
                                                                                
_cell_length_a     5.4485                                                       
_cell_length_b    20.3474                                                       
_cell_length_c     7.4860                                                       
_cell_angle_alpha  90.000                                                       
_cell_angle_beta  102.123                                                       
_cell_angle_gamma  90.000                                                       
                                                                                
_shelx_F_squared_multiplier     1.000                                           
                                                                                
loop_                                                                           
 _refln_index_h                                                                 
 _refln_index_k                                                                 
 _refln_index_l                                                                 
 _refln_F_squared_calc                                                          
 _refln_F_squared_meas                                                          
 _refln_F_squared_sigma                                                         
 _refln_observed_status                                                         
   1   0   0       5043.42       4892.29        56.25 o                         
   2   0   0       2279.64       2337.49        27.27 o                         
   3   0   0        828.43        815.16        10.23 o                         
   4   0   0         13.94         15.31         1.45 o                         
   5   0   0        188.35        182.13         6.79 o                         
   6   0   0         88.86        100.47         6.50 o                         
   7   0   0          8.48         13.78         5.91 o                         
   1   1   0        665.30        630.01         5.61 o                         
   2   1   0        361.73        337.75         3.19 o                         
   3   1   0         12.24         13.04         0.82 o                         
   4   1   0        144.66        144.73         2.52 o                         
   5   1   0         10.85         10.24         1.52 o                         
   6   1   0          3.72          3.65         2.20 o                         
   7   1   0         26.53         30.43         4.54 o                         
   0   2   0        402.79        404.69        10.83 o                         
   1   2   0       1961.24       1920.10        18.80 o                         
   2   2   0         33.87         35.26         1.02 o                         
   3   2   0        253.44        228.79         2.88 o                         
   4   2   0        764.79        803.57         8.33 o                         
   5   2   0        253.03        259.39         4.68 o                         
   6   2   0         36.72         39.80         2.91 o                         
   7   2   0         30.97         44.09         7.28 o                         
   1   3   0       2964.01       2903.33        30.64 o                         
   2   3   0         62.14         57.74         1.37 o                         
   3   3   0          0.73          1.40         0.77 o                         
   4   3   0        119.64        121.11         2.52 o                         
   5   3   0         93.01         94.92         2.99 o                         
   6   3   0          2.84          1.75         2.11 o                         
   0   4   0        191.20        166.86         9.74 o                         
   1   4   0        831.22        785.14         9.05 o                         
   2   4   0          2.76          6.45         0.79 o                         
   3   4   0       1307.67       1374.13        14.05 o                         
   4   4   0        130.07        131.22         2.58 o                         
   5   4   0         26.53         28.03         1.95 o                         
   6   4   0         19.09         22.85         2.89 o                         
   1   5   0       1281.80       1230.29        13.26 o                         
   2   5   0         48.71         33.28         1.34 o                         
   3   5   0        103.79        124.36         2.17 o                         
   4   5   0        201.92        185.83         3.11 o                         
   5   5   0         40.58         45.36         2.22 o                         
   6   5   0          2.19          4.93         2.52 o                         
   0   6   0        599.03        577.48         9.21 o                         
   1   6   0       1205.90       1158.45        12.53 o                         
   2   6   0       2560.97       2733.16        26.99 o                         
   3   6   0          1.21          0.44         0.86 o                         
   4   6   0         36.20         32.86         1.53 o                         
   5   6   0         35.78         32.99         2.10 o                         
   6   6   0         92.92         85.63         4.69 o                         
   1   7   0        377.22        352.18         4.28 o                         
   2   7   0       1204.45       1257.34        13.82 o                         
   3   7   0          6.08          7.07         0.94 o                         
   4   7   0        222.72        222.63         3.50 o                         
   5   7   0        135.96        143.52         3.57 o                         
   6   7   0          9.58         10.46         2.89 o                         
   0   8   0       1656.01       1746.18        26.59 o                         
   1   8   0        328.22        330.20         4.12 o                         
   2   8   0        370.49        355.86         4.51 o                         
   3   8   0         62.55         62.09         1.73 o                         
   4   8   0        124.59        107.21         2.50 o                         
   5   8   0         30.49         28.03         2.03 o                         
   6   8   0         13.35         15.80         3.55 o                         
   1   9   0       2498.47       2493.79        26.69 o                         
   2   9   0       1159.53       1146.60        12.73 o                         
   3   9   0        202.16        195.63         2.97 o                         
   4   9   0        136.84        122.10         2.67 o                         
   5   9   0         91.32         93.34         4.08 o                         
   6   9   0         19.39         24.92         3.92 o                         
   0  10   0       1030.38       1146.35        21.62 o                         
   1  10   0        975.24       1049.51        12.87 o                         
   2  10   0         90.48         87.41         2.26 o                         
   3  10   0          2.14          1.48         0.98 o                         
   4  10   0        118.75        106.69         2.93 o                         
   5  10   0         15.13         14.10         2.72 o                         
   6  10   0        158.43        153.96         6.07 o                         
   1  11   0        183.83        188.49         3.70 o                         
   2  11   0       1290.20       1251.72        15.38 o                         
   3  11   0         58.32         53.92         2.11 o                         
   4  11   0        245.54        231.28         4.23 o                         
   5  11   0         37.67         43.72         3.19 o                         
   6  11   0         12.16         12.96         3.41 o                         
   0  12   0        513.31        551.03        11.76 o                         
   1  12   0        397.17        398.32         8.78 o                         
   2  12   0         60.73         60.10         2.19 o                         
   3  12   0       1402.95       1298.36        14.82 o                         
   4  12   0        121.83         97.26         3.37 o                         
   5  12   0         24.51         23.99         2.92 o                         
   6  12   0         16.74         16.94         3.52 o                         
   1  13   0         30.07         29.43         1.76 o                         
   2  13   0         27.57         22.98         1.55 o                         
   3  13   0         47.43         51.04         2.07 o                         
   4  13   0         50.33         55.16         2.61 o                         
   5  13   0          7.69          3.16         2.59 o                         
   6  13   0          3.36          0.84         3.14 o                         
   0  14   0        665.03        708.73        25.97 o                         
   1  14   0        229.28        218.09         4.23 o                         
   2  14   0        466.09        464.47         6.75 o                         
   3  14   0         12.12         12.84         1.50 o                         
   4  14   0        149.84        125.45         4.52 o                         
   5  14   0         73.85         65.35         3.88 o                         
   6  14   0          6.80          9.67         3.88 o                         
   1  15   0        635.51        604.74         8.32 o                         
   2  15   0        301.06        293.61         6.53 o                         
   3  15   0         38.47         37.23         1.94 o                         
   4  15   0          0.54         -1.20         2.20 o                         
   5  15   0         13.27         17.77         3.17 o                         
   0  16   0        982.70       1004.88        18.06 o                         
   1  16   0         51.09         49.22         2.82 o                         
   2  16   0         47.02         39.27         2.27 o                         
   3  16   0        200.82        202.06         6.56 o                         
   4  16   0        113.42        106.68         5.29 o                         
   5  16   0          5.09          8.15         3.01 o                         
   1  17   0         30.81         34.69         1.82 o                         
   2  17   0          4.78          3.92         1.77 o                         
   3  17   0          6.20          5.62         1.71 o                         
   4  17   0         24.67         18.83         3.27 o                         
   5  17   0          3.28          4.29         3.36 o                         
   0  18   0        715.78        740.30        14.99 o                         
   1  18   0        167.00        149.58         3.35 o                         
   2  18   0        375.72        360.57         6.79 o                         
   3  18   0        281.43        276.96         5.36 o                         
   4  18   0          0.03         -0.95         2.94 o                         
   5  18   0         83.51         80.67         5.37 o                         
   1  19   0        264.64        256.41         4.49 o                         
   2  19   0          0.56          1.20         1.69 o                         
   3  19   0          8.33          5.97         2.52 o                         
   4  19   0         20.07         19.52         3.53 o                         
   0  20   0        159.45        145.22         4.24 o                         
   1  20   0         35.74         42.34         2.16 o                         
   2  20   0         11.97         11.60         1.77 o                         
   3  20   0         78.40         77.22         6.02 o                         
   4  20   0         55.07         60.54         4.47 o                         
   1  21   0        167.81        178.06         3.93 o                         
   2  21   0         59.59         59.62         2.56 o                         
   3  21   0         90.96        103.78         7.88 o                         
   4  21   0        301.27        308.72        12.92 o                         
   0  22   0          8.08          6.74         3.14 o                         
   1  22   0         18.80         19.36         2.27 o                         
   2  22   0         15.55         15.12         1.95 o                         
   3  22   0          9.45         17.40         2.86 o                         
   4  22   0          1.35          6.63         4.49 o                         
   1  23   0        278.02        318.85         7.48 o                         
   2  23   0         89.95         90.65         3.29 o                         
   3  23   0         36.23         39.49         3.45 o                         
   0  24   0         28.66         33.70         3.18 o                         
   1  24   0         14.46         16.08         4.21 o                         
   2  24   0          4.28          6.51         2.27 o                         
   3  24   0          0.03         -0.46         2.44 o                         
   1  25   0         20.53         20.46         2.86 o                         
   2  25   0        121.04        124.01         7.32 o                         
   0  26   0         23.66         20.01         3.17 o                         
   1  26   0         11.43         16.64         3.17 o                         
  -7   1   1          0.09         -1.69         3.83 o                         
  -6   1   1          4.86          6.63         1.89 o                         
  -5   1   1         82.34         90.02         2.19 o                         
  -4   1   1        428.74        441.09         4.52 o                         
  -3   1   1        445.30        473.25         4.49 o                         
  -2   1   1        659.91        650.86         6.81 o                         
  -1   1   1        426.08        404.88         5.09 o                         
   0   1   1         50.35         50.81         0.88 o                         
   1   1   1       2042.70       2000.69        23.27 o                         
   2   1   1        256.32        235.29         3.44 o                         
   3   1   1        132.34        110.12         2.58 o                         
   4   1   1         19.00         22.08         1.81 o                         
   5   1   1        149.59        148.62         6.82 o                         
   6   1   1          1.17         -3.26         2.85 o                         
  -7   2   1         33.28         37.37         5.57 o                         
  -6   2   1         42.11         42.49         2.57 o                         
  -5   2   1        312.65        333.41         4.26 o                         
  -4   2   1          0.23          1.36         0.85 o                         
  -3   2   1        203.94        242.89         2.81 o                         
  -2   2   1        267.56        263.98         3.16 o                         
  -1   2   1         41.65         40.90         1.28 o                         
   0   2   1          2.73          1.03         0.38 o                         
   1   2   1        259.51        212.22         3.03 o                         
   2   2   1        246.84        279.90         3.65 o                         
   3   2   1        380.99        401.63         5.18 o                         
   4   2   1          0.19          2.32         1.52 o                         
   5   2   1         17.72         18.38         2.19 o                         
   6   2   1          3.36          4.00         4.70 o                         
  -7   3   1         47.98         54.52         7.48 o                         
  -6   3   1         14.30         12.04         2.02 o                         
  -5   3   1         59.02         72.71         2.22 o                         
  -4   3   1        206.72        203.40         2.81 o                         
  -3   3   1         21.33         30.26         1.35 o                         
  -2   3   1       2070.77       2073.44        22.27 o                         
  -1   3   1       2225.90       2290.30        24.29 o                         
   0   3   1        120.56        117.57         1.54 o                         
   1   3   1       2261.77       2136.27        24.88 o                         
   2   3   1       2469.86       2578.91        27.52 o                         
   3   3   1        141.44        171.64         2.88 o                         
   4   3   1       1789.11       1776.59        19.96 o                         
   5   3   1         81.46         70.81         3.00 o                         
   6   3   1         52.24         58.03         4.35 o                         
  -7   4   1          0.68          2.56         6.10 o                         
  -6   4   1         27.28         23.79         2.52 o                         
  -5   4   1        831.75        849.27         9.80 o                         
  -4   4   1        345.80        325.91         4.33 o                         
  -3   4   1       1575.24       1677.74        15.92 o                         
  -2   4   1          9.75          7.22         0.86 o                         
  -1   4   1       2282.38       2257.70        29.43 o                         
   0   4   1       1239.81       1243.96        12.34 o                         
   1   4   1          0.95          0.89         0.81 o                         
   2   4   1        399.23        395.82         4.86 o                         
   3   4   1        459.99        437.07         5.56 o                         
   4   4   1        198.22        185.94         3.59 o                         
   5   4   1         35.55         30.44         2.41 o                         
   6   4   1         47.42         51.73         3.44 o                         
  -7   5   1         15.29         14.89         4.31 o                         
  -6   5   1         52.51         52.97         3.16 o                         
  -5   5   1        515.26        529.00         6.74 o                         
  -4   5   1          7.92          9.59         1.26 o                         
  -3   5   1          0.14          0.63         1.44 o                         
  -2   5   1       1566.43       1564.29        20.86 o                         
  -1   5   1        210.80        194.00         3.27 o                         
   0   5   1       1028.63        998.97         9.39 o                         
   1   5   1        150.35        142.99         1.91 o                         
   2   5   1         14.18         10.74         1.00 o                         
   3   5   1          6.63          8.09         1.06 o                         
   4   5   1         13.95         11.54         1.45 o                         
   5   5   1        317.10        316.80         6.21 o                         
   6   5   1          4.37          0.61         2.80 o                         
  -6   6   1        243.63        240.29         7.11 o                         
  -5   6   1         18.00         23.00         2.15 o                         
  -4   6   1         75.68         69.14         2.73 o                         
  -3   6   1       1032.34       1077.02        14.98 o                         
  -2   6   1        119.05        141.44         2.99 o                         
  -1   6   1        132.62        131.74         2.60 o                         
   0   6   1       2065.67       2018.39        19.94 o                         
   1   6   1       1362.48       1405.40        14.69 o                         
   2   6   1       1293.30       1305.16        14.34 o                         
   3   6   1        649.02        632.54         7.63 o                         
   4   6   1        130.78        110.26         2.81 o                         
   5   6   1        520.68        490.11         8.15 o                         
   6   6   1         27.92         29.33         3.08 o                         
  -6   7   1         38.93         42.33         2.90 o                         
  -5   7   1         13.59         11.23         2.32 o                         
  -4   7   1         23.17         23.66         1.74 o                         
  -3   7   1         19.74         15.52         1.41 o                         
  -2   7   1         69.42         82.40         2.37 o                         
  -1   7   1        486.20        506.42         7.33 o                         
   0   7   1         15.19         11.39         1.00 o                         
   1   7   1        915.44        912.38         8.73 o                         
   2   7   1        168.37        190.30         2.64 o                         
   3   7   1          5.62          6.72         1.09 o                         
   4   7   1          7.54          4.73         1.42 o                         
   5   7   1          3.20         11.07         3.20 o                         
   6   7   1          0.00          4.84         2.98 o                         
  -6   8   1         51.12         57.45         4.15 o                         
  -5   8   1          1.48          3.65         2.04 o                         
  -4   8   1        103.66        103.86         3.05 o                         
  -3   8   1        297.10        264.54         4.83 o                         
  -2   8   1        564.94        570.27         8.41 o                         
  -1   8   1       1342.09       1318.73        19.55 o                         
   0   8   1       3677.07       3742.03        36.71 o                         
   1   8   1         34.69         42.57         1.29 o                         
   2   8   1        716.49        629.06         6.80 o                         
   3   8   1        136.96        123.20         2.84 o                         
   4   8   1         26.13         30.16         2.32 o                         
   5   8   1         49.59         47.27         2.83 o                         
   6   8   1        116.67        134.74         5.91 o                         
  -6   9   1          0.02         -1.35         2.86 o                         
  -5   9   1         15.33         11.52         2.24 o                         
  -4   9   1         11.93          7.05         1.59 o                         
  -3   9   1          2.47          2.59         1.33 o                         
  -2   9   1         25.67         19.13         1.56 o                         
  -1   9   1        751.51        831.38        11.64 o                         
   0   9   1        210.50        241.61         3.39 o                         
   1   9   1        340.42        327.75         3.89 o                         
   2   9   1          0.37         -0.06         0.78 o                         
   3   9   1          7.02          3.86         1.00 o                         
   4   9   1          7.47          3.41         1.74 o                         
   5   9   1          0.00          1.02         2.02 o                         
   6   9   1         17.48         20.34         3.66 o                         
  -6  10   1         78.84         82.84         6.91 o                         
  -5  10   1          9.10          8.18         2.22 o                         
  -4  10   1         79.42         77.18         2.82 o                         
  -3  10   1        456.31        434.41         7.10 o                         
  -2  10   1          1.19          1.18         1.05 o                         
  -1  10   1        486.67        472.90         7.18 o                         
   0  10   1        104.50         75.12         1.89 o                         
   1  10   1         90.93         96.81         1.87 o                         
   2  10   1        521.52        515.54         5.84 o                         
   3  10   1         15.64         16.70         1.25 o                         
   4  10   1         49.70         50.18         2.51 o                         
   5  10   1         28.68         34.81         2.63 o                         
   6  10   1          5.05          9.14         3.32 o                         
  -6  11   1          6.86          4.43         3.32 o                         
  -5  11   1         78.30         74.69         3.71 o                         
  -4  11   1        163.72        169.47         3.99 o                         
  -3  11   1        203.03        195.44         4.57 o                         
  -2  11   1        180.63        176.75         3.72 o                         
  -1  11   1         45.81         41.07         2.10 o                         
   0  11   1          2.97          3.94         0.86 o                         
   1  11   1        234.47        222.73         3.03 o                         
   2  11   1         61.22         59.65         1.70 o                         
   3  11   1          9.41         11.97         1.19 o                         
   4  11   1        100.89         84.60         3.24 o                         
   5  11   1          4.42          6.23         2.65 o                         
   6  11   1         61.53         73.59         8.40 o                         
  -6  12   1         45.59         37.89         4.21 o                         
  -5  12   1          3.68          1.61         2.23 o                         
  -4  12   1        128.15        143.06         3.72 o                         
  -3  12   1         50.93         50.11         2.37 o                         
  -2  12   1         34.53         34.56         2.21 o                         
  -1  12   1        117.70        118.04         2.98 o                         
   0  12   1        363.49        329.35         4.10 o                         
   1  12   1         75.54         76.36         1.70 o                         
   2  12   1          0.84          1.63         0.95 o                         
   3  12   1       1314.78       1279.17        14.05 o                         
   4  12   1         39.18         32.98         2.35 o                         
   5  12   1         60.24         67.78         5.17 o                         
   6  12   1         13.08         16.22         3.85 o                         
  -6  13   1          0.68          1.22         3.28 o                         
  -5  13   1         35.87         44.73         3.66 o                         
  -4  13   1        380.50        366.97         6.27 o                         
  -3  13   1        360.43        364.48         6.55 o                         
  -2  13   1        409.87        408.06         6.80 o                         
  -1  13   1          2.01          0.54         1.19 o                         
   0  13   1         88.05         80.78         2.37 o                         
   1  13   1        110.66        108.34         1.94 o                         
   2  13   1         60.74         56.53         1.74 o                         
   3  13   1          0.11          5.08         1.40 o                         
   4  13   1          6.24         11.14         2.10 o                         
   5  13   1        119.61        121.86         6.85 o                         
  -6  14   1          0.85          1.82         4.16 o                         
  -5  14   1        104.39        104.86         5.45 o                         
  -4  14   1         12.47         14.30         1.94 o                         
  -3  14   1        191.40        203.91         5.80 o                         
  -2  14   1        260.19        252.63         5.02 o                         
  -1  14   1        535.15        520.13         8.19 o                         
   0  14   1        505.01        501.94         5.88 o                         
   1  14   1         36.91         35.48         1.45 o                         
   2  14   1        261.23        251.40         3.95 o                         
   3  14   1          2.94          1.71         1.74 o                         
   4  14   1          0.78         -1.44         2.31 o                         
   5  14   1          7.00          7.05         3.29 o                         
  -5  15   1         68.77         71.91         4.77 o                         
  -4  15   1        183.29        176.96         4.39 o                         
  -3  15   1          0.05         -0.51         1.64 o                         
  -2  15   1        534.16        546.50         8.82 o                         
  -1  15   1        614.43        610.03        14.33 o                         
   0  15   1          5.35          7.87         1.14 o                         
   1  15   1       2276.22       2302.65        23.33 o                         
   2  15   1         95.88         91.95         2.89 o                         
   3  15   1        122.32        111.58         3.51 o                         
   4  15   1        300.64        284.14         8.13 o                         
   5  15   1          9.67          9.82         3.45 o                         
  -5  16   1          0.10         -2.26         3.04 o                         
  -4  16   1          0.00          0.98         1.88 o                         
  -3  16   1          9.46          7.93         2.75 o                         
  -2  16   1        326.31        336.78         8.32 o                         
  -1  16   1        281.64        280.36         5.99 o                         
   0  16   1          1.01          2.91         1.14 o                         
   1  16   1         21.79         33.20         2.51 o                         
   2  16   1          4.89          5.04         1.27 o                         
   3  16   1          7.39          8.96         2.22 o                         
   4  16   1          2.52          1.94         2.48 o                         
   5  16   1         16.04         17.67         3.67 o                         
  -5  17   1         66.46         65.42         4.65 o                         
  -4  17   1         38.69         40.93         2.96 o                         
  -3  17   1         16.89         15.30         2.44 o                         
  -2  17   1        236.17        251.19         5.99 o                         
  -1  17   1        416.95        389.48         6.22 o                         
   0  17   1        280.74        266.56         5.56 o                         
   1  17   1         55.37         57.87         1.96 o                         
   2  17   1        351.71        346.28         4.86 o                         
   3  17   1         21.49         21.37         2.54 o                         
   4  17   1        153.49        136.84         8.79 o                         
   5  17   1         16.95         14.15         3.74 o                         
  -5  18   1          2.76          0.61         3.18 o                         
  -4  18   1         13.97         14.37         2.61 o                         
  -3  18   1         84.79         84.53         3.62 o                         
  -2  18   1          0.00          2.07         1.85 o                         
  -1  18   1         17.10         19.85         1.72 o                         
   0  18   1        242.62        225.97         3.70 o                         
   1  18   1          6.81          3.81         1.80 o                         
   2  18   1         41.73         50.90         2.01 o                         
   3  18   1         13.29         10.85         2.51 o                         
   4  18   1          1.31          2.64         2.61 o                         
   5  18   1          0.08          2.08         2.97 o                         
  -5  19   1         15.83         17.66         3.73 o                         
  -4  19   1         89.33        102.49         5.29 o                         
  -3  19   1         33.54         33.21         2.58 o                         
  -2  19   1        220.19        203.84         4.57 o                         
  -1  19   1          2.37          6.09         1.49 o                         
   0  19   1         17.23         21.46         1.60 o                         
   1  19   1         44.63         42.40         2.06 o                         
   2  19   1         68.82         72.29         2.54 o                         
   3  19   1          2.34          5.75         3.13 o                         
   4  19   1         68.09         73.28         4.15 o                         
  -4  20   1         61.16         63.57         4.83 o                         
  -3  20   1         37.36         31.89         2.69 o                         
  -2  20   1         24.40         23.25         2.21 o                         
  -1  20   1          2.41          6.80         1.62 o                         
   0  20   1         36.01         39.99         2.09 o                         
   1  20   1         78.09         67.78         2.42 o                         
   2  20   1         33.94         32.17         2.17 o                         
   3  20   1        158.49        163.99         5.20 o                         
   4  20   1         16.13         15.50         3.16 o                         
  -4  21   1          0.18          6.15         3.20 o                         
  -3  21   1          3.84          5.16         2.18 o                         
  -2  21   1         34.76         30.25         2.37 o                         
  -1  21   1         75.48         77.35         2.84 o                         
   0  21   1          4.69          5.65         1.64 o                         
   1  21   1        213.55        207.66         5.62 o                         
   2  21   1         49.93         47.81         2.53 o                         
   3  21   1         50.64         52.44         3.22 o                         
   4  21   1          7.45          8.22         2.96 o                         
  -4  22   1          1.31          3.23         3.27 o                         
  -3  22   1        217.86        204.75         6.93 o                         
  -2  22   1          3.85          5.11         1.84 o                         
  -1  22   1        172.97        174.32         5.28 o                         
   0  22   1        121.40        117.88         3.43 o                         
   1  22   1          0.40          2.29         1.57 o                         
   2  22   1        101.43        104.50         3.96 o                         
   3  22   1         16.69         13.63         2.58 o                         
  -3  23   1          1.50          6.14         2.76 o                         
  -2  23   1         11.73         15.14         2.28 o                         
  -1  23   1         26.17         30.06         2.21 o                         
   0  23   1         18.50         15.41         1.95 o                         
   1  23   1         17.21         15.64         1.93 o                         
   2  23   1          7.63          4.12         2.28 o                         
   3  23   1         13.31          8.69         2.53 o                         
  -3  24   1         43.35         37.74         4.11 o                         
  -2  24   1         14.84         16.42         2.17 o                         
  -1  24   1         47.90         46.09         2.56 o                         
   0  24   1        254.88        270.81         5.17 o                         
   1  24   1          0.42          2.05         2.05 o                         
   2  24   1         48.07         52.26         3.02 o                         
  -2  25   1          3.71          5.37         2.01 o                         
  -1  25   1         17.88         23.66         2.35 o                         
   0  25   1         25.08         29.89         2.46 o                         
   1  25   1          4.55         13.81         2.55 o                         
   2  25   1          2.67         -1.31         5.26 o                         
  -1  26   1        144.38        177.82         6.46 o                         
   0  26   1         73.53         82.20         4.28 o                         
   1  26   1         28.83         33.37         2.72 o                         
  -6   0   2        164.87        171.08         5.75 o                         
  -5   0   2          5.43          3.62         1.67 o                         
  -4   0   2        523.18        535.67         8.33 o                         
  -3   0   2        777.81        779.50        11.04 o                         
  -2   0   2        233.68        250.52         6.60 o                         
  -1   0   2       9560.67       9991.17       149.78 o                         
   0   0   2       1096.44       1117.52        16.97 o                         
   1   0   2          0.15          1.24         0.73 o                         
   2   0   2        653.36        641.01        12.94 o                         
   3   0   2       1119.75       1076.10        21.43 o                         
   4   0   2         56.50         55.05         4.03 o                         
   5   0   2        252.15        235.64         9.30 o                         
   6   0   2         50.61         59.84         7.68 o                         
  -7   1   2          9.23         12.60         5.31 o                         
  -6   1   2          1.42          3.60         1.57 o                         
  -5   1   2          0.28          0.17         1.15 o                         
  -4   1   2         48.39         56.02         1.68 o                         
  -3   1   2         53.22         54.58         1.52 o                         
  -2   1   2         50.21         64.41         1.58 o                         
  -1   1   2      18352.06      19299.08       203.99 o                         
   0   1   2      11925.13      12143.29       127.19 o                         
   1   1   2        515.82        509.83         7.03 o                         
   2   1   2         31.13         33.70         1.67 o                         
   3   1   2        321.86        313.46         5.55 o                         
   4   1   2          1.88          0.95         1.85 o                         
   5   1   2          0.05          5.09         2.60 o                         
   6   1   2         33.91         34.99         4.48 o                         
  -7   2   2          7.75          3.89         3.92 o                         
  -6   2   2        102.76         98.63         3.76 o                         
  -5   2   2         17.83         28.45         1.56 o                         
  -4   2   2        181.49        176.37         2.72 o                         
  -3   2   2        203.88        202.09         3.14 o                         
  -2   2   2        119.54        110.53         2.32 o                         
  -1   2   2       1399.24       1398.48        15.11 o                         
   0   2   2       2304.60       2319.69        24.54 o                         
   1   2   2        411.84        415.21         5.31 o                         
   2   2   2        412.50        394.17         6.10 o                         
   3   2   2        245.17        242.56         4.67 o                         
   4   2   2          5.98         11.97         2.08 o                         
   5   2   2         59.33         55.58         6.05 o                         
   6   2   2         23.55         26.89         4.72 o                         
  -7   3   2          1.08          0.20         4.53 o                         
  -6   3   2         17.26         16.17         2.37 o                         
  -5   3   2        688.47        733.57         8.65 o                         
  -4   3   2        173.36        199.81         3.18 o                         
  -3   3   2          0.17         -0.09         0.96 o                         
  -2   3   2        414.40        426.54         5.81 o                         
  -1   3   2        447.67        431.46         5.61 o                         
   0   3   2        883.82        877.04         8.87 o                         
   1   3   2        248.56        243.26         3.45 o                         
   2   3   2          6.60         12.79         1.27 o                         
   3   3   2        203.02        206.35         3.77 o                         
   4   3   2        811.99        797.23        12.32 o                         
   5   3   2          6.21          5.09         2.47 o                         
   6   3   2          4.00          5.83         3.44 o                         
  -7   4   2          1.94          2.40         3.89 o                         
  -6   4   2          0.02         -0.35         2.13 o                         
  -5   4   2         16.85         23.69         1.53 o                         
  -4   4   2        263.08        283.12         4.39 o                         
  -3   4   2         88.40         75.79         3.11 o                         
  -2   4   2        105.88        112.43         2.42 o                         
  -1   4   2         43.46         35.69         1.38 o                         
   0   4   2        397.47        366.12         4.35 o                         
   1   4   2          2.01          3.87         0.78 o                         
   2   4   2        286.08        271.90         4.19 o                         
   3   4   2         40.58         43.73         1.92 o                         
   4   4   2          0.68          3.27         2.08 o                         
   5   4   2         25.54         29.86         2.89 o                         
   6   4   2          0.06          2.89         3.75 o                         
  -7   5   2          2.02         -2.20         3.02 o                         
  -6   5   2          3.17          3.48         2.50 o                         
  -5   5   2         64.33         63.76         2.69 o                         
  -4   5   2        142.60        150.67         4.30 o                         
  -3   5   2        647.63        681.59         9.03 o                         
  -2   5   2        248.04        225.85         3.69 o                         
  -1   5   2          0.43          0.50         0.94 o                         
   0   5   2        384.01        380.38         5.05 o                         
   1   5   2         34.81         55.31         1.53 o                         
   2   5   2       1087.87       1182.54        14.72 o                         
   3   5   2        242.43        247.43         4.38 o                         
   4   5   2        113.45         98.70         3.23 o                         
   5   5   2          2.79          2.59         2.13 o                         
   6   5   2          0.81         -5.60         2.91 o                         
  -7   6   2         20.78         16.37         3.70 o                         
  -6   6   2          3.16          2.51         2.57 o                         
  -5   6   2          0.00         -1.68         1.63 o                         
  -4   6   2          0.26          0.84         1.39 o                         
  -3   6   2        621.46        667.73         9.99 o                         
  -2   6   2        423.46        435.41         6.83 o                         
  -1   6   2         10.64         10.20         1.28 o                         
   0   6   2         78.30         76.39         1.82 o                         
   1   6   2         56.77         53.86         1.82 o                         
   2   6   2        428.97        453.58         6.72 o                         
   3   6   2          9.80          8.15         1.47 o                         
   4   6   2          8.73          4.07         1.90 o                         
   5   6   2         60.67         65.29         3.38 o                         
   6   6   2          4.96          7.42         3.78 o                         
  -6   7   2        101.37        104.21         4.61 o                         
  -5   7   2          0.72         -0.93         1.65 o                         
  -4   7   2         89.78         82.52         3.20 o                         
  -3   7   2         54.05         58.17         2.37 o                         
  -2   7   2       1766.20       1764.63        23.62 o                         
  -1   7   2        699.02        686.69         9.74 o                         
   0   7   2        534.64        519.07         5.28 o                         
   1   7   2       4101.08       4301.73        45.62 o                         
   2   7   2        113.19        122.62         2.67 o                         
   3   7   2        497.93        471.98         6.86 o                         
   4   7   2          0.08         -1.50         1.71 o                         
   5   7   2         50.16         46.43         2.91 o                         
   6   7   2         34.40         39.66         4.71 o                         
  -6   8   2          0.04          0.64         2.29 o                         
  -5   8   2          0.12          2.02         1.94 o                         
  -4   8   2         14.12         11.10         1.82 o                         
  -3   8   2         49.69         45.16         2.13 o                         
  -2   8   2         70.65         83.25         2.49 o                         
  -1   8   2         39.85         39.05         1.87 o                         
   0   8   2        466.81        470.26         4.90 o                         
   1   8   2          3.56          4.00         0.97 o                         
   2   8   2        193.34        181.13         3.34 o                         
   3   8   2          9.87         12.70         1.57 o                         
   4   8   2          5.80          9.70         2.15 o                         
   5   8   2         16.75         25.30         3.04 o                         
   6   8   2         44.76         55.37         4.30 o                         
  -6   9   2         88.62         91.27         4.38 o                         
  -5   9   2        236.50        241.99         6.56 o                         
  -4   9   2         82.51         77.06         3.58 o                         
  -3   9   2        446.89        454.26         7.40 o                         
  -2   9   2       1614.73       1669.77        22.61 o                         
  -1   9   2        669.17        730.28        10.45 o                         
   0   9   2        224.15        245.30         3.24 o                         
   1   9   2       1242.71       1253.04        14.75 o                         
   2   9   2        161.26        151.64         2.80 o                         
   3   9   2          9.82          7.15         1.63 o                         
   4   9   2        300.27        280.13         7.05 o                         
   5   9   2        162.11        156.35         5.09 o                         
   6   9   2         68.69         71.49        10.17 o                         
  -6  10   2          0.02          6.10         2.47 o                         
  -5  10   2          8.89          9.88         1.96 o                         
  -4  10   2          4.84          4.08         1.79 o                         
  -3  10   2         61.96         64.57         2.67 o                         
  -2  10   2         12.39         11.11         1.34 o                         
  -1  10   2         51.39         45.41         2.70 o                         
   0  10   2        737.66        760.59         8.18 o                         
   1  10   2        182.91        165.75         2.51 o                         
   2  10   2        121.05        120.46         2.74 o                         
   3  10   2          0.02         -0.36         1.52 o                         
   4  10   2         10.59         14.60         2.04 o                         
   5  10   2          5.10         10.10         2.43 o                         
   6  10   2         30.49         43.86         4.64 o                         
  -6  11   2         14.92         12.47         2.78 o                         
  -5  11   2         16.06         18.96         2.21 o                         
  -4  11   2        647.54        664.22        10.67 o                         
  -3  11   2        368.73        378.27         6.65 o                         
  -2  11   2        355.60        325.70         5.67 o                         
  -1  11   2        852.99        892.33        12.81 o                         
   0  11   2        622.87        646.70         7.74 o                         
   1  11   2        668.61        635.96         6.19 o                         
   2  11   2        288.86        272.72         3.73 o                         
   3  11   2        614.32        576.27         7.56 o                         
   4  11   2         98.51         98.40         3.65 o                         
   5  11   2         22.86         22.08         2.68 o                         
  -6  12   2         31.08         33.30         3.39 o                         
  -5  12   2         22.94         19.14         2.29 o                         
  -4  12   2         58.82         59.99         2.98 o                         
  -3  12   2        699.09        684.60        10.57 o                         
  -2  12   2         82.60         77.15         3.38 o                         
  -1  12   2        285.76        289.24         5.16 o                         
   0  12   2        450.14        457.94         6.40 o                         
   1  12   2        105.58         99.92         1.75 o                         
   2  12   2       1112.75       1066.98        10.64 o                         
   3  12   2         18.03         18.57         1.76 o                         
   4  12   2          6.25          5.97         2.02 o                         
   5  12   2         64.88         74.37         4.51 o                         
  -6  13   2          0.43         -3.01         3.17 o                         
  -5  13   2        195.42        183.84         6.79 o                         
  -4  13   2        245.17        230.29         5.38 o                         
  -3  13   2         33.31         30.77         2.21 o                         
  -2  13   2         31.22         26.74         1.90 o                         
  -1  13   2        129.62        124.28         3.27 o                         
   0  13   2        140.58        141.24         2.44 o                         
   1  13   2        148.34        141.45         2.13 o                         
   2  13   2        131.11        127.80         2.24 o                         
   3  13   2        132.58        104.07         3.44 o                         
   4  13   2        112.49         95.91         3.84 o                         
   5  13   2          0.00          1.77         2.97 o                         
  -6  14   2         11.51          7.74         3.44 o                         
  -5  14   2          0.20         -1.13         2.28 o                         
  -4  14   2         61.74         69.06         3.25 o                         
  -3  14   2        431.50        432.07         7.60 o                         
  -2  14   2        267.72        262.16         5.26 o                         
  -1  14   2        221.37        220.39         4.56 o                         
   0  14   2          9.56          9.62         1.01 o                         
   1  14   2        115.12        106.30         2.11 o                         
   2  14   2        260.74        251.31         3.55 o                         
   3  14   2        201.95        196.13         5.74 o                         
   4  14   2         34.51         38.58         2.93 o                         
   5  14   2         12.33         12.34         3.20 o                         
  -5  15   2          1.66          2.79         2.34 o                         
  -4  15   2          0.02          2.40         1.98 o                         
  -3  15   2         37.95         39.59         2.49 o                         
  -2  15   2         22.89         26.25         2.09 o                         
  -1  15   2         67.81         56.67         2.55 o                         
   0  15   2        259.92        247.24         3.34 o                         
   1  15   2        329.01        318.40         3.64 o                         
   2  15   2        199.75        196.26         3.98 o                         
   3  15   2          2.13          1.60         1.85 o                         
   4  15   2          3.08          1.37         2.54 o                         
   5  15   2          8.15          9.70         3.13 o                         
  -5  16   2         21.82         19.69         2.86 o                         
  -4  16   2         96.50         93.94         4.07 o                         
  -3  16   2          2.57          2.65         2.02 o                         
  -2  16   2        284.04        285.18         6.05 o                         
  -1  16   2        647.23        641.25         8.94 o                         
   0  16   2        478.23        477.40         5.46 o                         
   1  16   2        241.56        231.48         3.21 o                         
   2  16   2         57.73         64.24         2.22 o                         
   3  16   2         44.89         44.07         2.72 o                         
   4  16   2          0.12          4.03         2.63 o                         
   5  16   2          6.04          6.16         3.08 o                         
  -5  17   2          4.65          0.96         2.56 o                         
  -4  17   2         27.27         21.56         2.51 o                         
  -3  17   2        111.16        105.72         3.96 o                         
  -2  17   2        166.10        151.74         4.74 o                         
  -1  17   2          5.75          7.42         1.60 o                         
   0  17   2         63.78         68.40         2.03 o                         
   1  17   2        192.48        164.81         2.76 o                         
   2  17   2          4.54          5.35         1.48 o                         
   3  17   2         52.95         47.19         2.49 o                         
   4  17   2          0.03         -0.86         2.64 o                         
  -5  18   2          5.41          4.36         3.16 o                         
  -4  18   2        213.35        231.63         7.16 o                         
  -3  18   2         60.68         65.94         3.27 o                         
  -2  18   2         25.76         22.29         2.30 o                         
  -1  18   2        322.41        312.46         6.21 o                         
   0  18   2        387.80        371.23         5.76 o                         
   1  18   2         76.71         64.18         1.93 o                         
   2  18   2         67.95         67.14         2.42 o                         
   3  18   2        204.34        202.86         4.97 o                         
   4  18   2          0.13         -1.62         2.65 o                         
  -5  19   2          4.02          3.86         3.40 o                         
  -4  19   2         24.37         23.49         2.69 o                         
  -3  19   2          5.63          4.44         2.12 o                         
  -2  19   2        209.56        187.19         5.65 o                         
  -1  19   2         61.43         62.53         2.72 o                         
   0  19   2        124.44        126.65         3.17 o                         
   1  19   2        111.96        101.78         2.51 o                         
   2  19   2          8.74          7.58         1.72 o                         
   3  19   2         75.74         74.59         3.44 o                         
   4  19   2         39.28         33.89         3.06 o                         
  -4  20   2        116.08        125.19         4.83 o                         
  -3  20   2         82.39         78.87         3.98 o                         
  -2  20   2         12.53         15.29         2.09 o                         
  -1  20   2        103.92        105.32         3.22 o                         
   0  20   2         63.13         67.40         2.52 o                         
   1  20   2          6.12          6.98         1.56 o                         
   2  20   2         43.50         33.20         2.29 o                         
   3  20   2        185.63        203.24         6.65 o                         
   4  20   2         24.32         23.37         3.28 o                         
  -4  21   2          0.11          6.84         2.84 o                         
  -3  21   2         25.05         22.97         3.46 o                         
  -2  21   2        124.26        127.81         4.46 o                         
  -1  21   2         63.53         61.38         2.57 o                         
   0  21   2        107.22        104.54         3.14 o                         
   1  21   2         90.44         86.22         3.15 o                         
   2  21   2         58.50         59.48         2.87 o                         
   3  21   2         26.05         30.91         2.59 o                         
  -4  22   2         53.61         51.91         4.10 o                         
  -3  22   2         71.21         69.48         4.18 o                         
  -2  22   2          0.31          1.56         2.02 o                         
  -1  22   2         10.11         10.23         1.88 o                         
   0  22   2         38.85         42.63         2.90 o                         
   1  22   2          0.35          0.34         1.82 o                         
   2  22   2        128.33        140.27         5.33 o                         
   3  22   2         66.49         72.38         3.58 o                         
  -3  23   2         23.44         24.27         2.75 o                         
  -2  23   2        117.79        131.91         3.94 o                         
  -1  23   2         42.95         49.61         2.57 o                         
   0  23   2         86.67         94.59         3.58 o                         
   1  23   2        118.12        118.88         4.23 o                         
   2  23   2          5.61          9.41         2.37 o                         
   3  23   2         11.63          9.26         2.66 o                         
  -3  24   2          3.40          2.37         2.25 o                         
  -2  24   2         38.52         46.29         2.68 o                         
  -1  24   2         19.87         24.16         2.66 o                         
   0  24   2         19.37         28.13         2.85 o                         
   1  24   2         33.03         33.22         3.00 o                         
   2  24   2          0.22          0.04         2.29 o                         
  -2  25   2        133.29        146.94         6.72 o                         
  -1  25   2          2.24          3.17         2.01 o                         
   0  25   2          2.12          0.58         3.13 o                         
   1  25   2        218.33        242.22         7.11 o                         
  -1  26   2          9.37         10.68         2.25 o                         
   0  26   2          9.94         11.81         3.50 o                         
  -7   1   3          0.09         -1.63         2.75 o                         
  -6   1   3        115.20        109.49         3.99 o                         
  -5   1   3         69.87         67.20         2.06 o                         
  -4   1   3         58.94         61.74         1.72 o                         
  -3   1   3         34.32         32.23         1.39 o                         
  -2   1   3        578.87        554.23         6.67 o                         
  -1   1   3          1.88          1.42         0.59 o                         
   0   1   3        975.69        961.05        10.53 o                         
   1   1   3        137.69        110.60         2.32 o                         
   2   1   3        134.66        137.98         3.15 o                         
   3   1   3        251.54        249.06         5.06 o                         
   4   1   3        113.91        116.75         4.12 o                         
   5   1   3          1.28         -0.50         2.84 o                         
   6   1   3          3.60         19.37         6.50 o                         
  -7   2   3          0.32         -6.30         4.53 o                         
  -6   2   3          6.69          7.94         1.84 o                         
  -5   2   3          1.01          5.56         1.30 o                         
  -4   2   3        154.23        161.92         2.82 o                         
  -3   2   3         31.57         40.66         2.14 o                         
  -2   2   3        306.82        320.94         4.26 o                         
  -1   2   3        133.57        133.39         1.85 o                         
   0   2   3         14.80         15.73         1.34 o                         
   1   2   3         98.78         99.79         3.27 o                         
   2   2   3          5.95          3.52         0.96 o                         
   3   2   3        223.05        203.31         4.53 o                         
   4   2   3        215.90        202.20         5.98 o                         
   5   2   3          0.60          1.15         2.75 o                         
   6   2   3         64.51         73.49         5.79 o                         
  -7   3   3          1.71         -9.05         4.53 o                         
  -6   3   3        158.28        142.27         3.96 o                         
  -5   3   3        581.21        613.98        11.03 o                         
  -4   3   3        348.99        389.11         6.14 o                         
  -3   3   3       1086.66       1107.65        13.98 o                         
  -2   3   3       1360.39       1381.89        16.85 o                         
  -1   3   3         10.81         13.81         0.94 o                         
   0   3   3        560.48        559.34         5.96 o                         
   1   3   3       1914.39       2003.73        23.56 o                         
   2   3   3         30.61         49.89         1.90 o                         
   3   3   3        550.35        526.46        10.09 o                         
   4   3   3          1.26          5.59         3.41 o                         
   5   3   3         21.22         25.42         3.12 o                         
   6   3   3         21.03         26.69         6.19 o                         
  -7   4   3         20.85         12.60         5.71 o                         
  -6   4   3          0.35          4.23         1.77 o                         
  -5   4   3         11.25         15.91         1.72 o                         
  -4   4   3        159.25        145.67         4.13 o                         
  -3   4   3        157.40        169.91         3.36 o                         
  -2   4   3          2.93          1.89         1.07 o                         
  -1   4   3        323.61        309.13         4.05 o                         
   0   4   3       1200.61       1216.37        12.30 o                         
   1   4   3          0.29          1.05         1.23 o                         
   2   4   3       1046.00       1076.82        12.13 o                         
   3   4   3        354.14        337.31         6.18 o                         
   4   4   3        477.67        462.71        11.12 o                         
   5   4   3         16.72         17.76         3.02 o                         
   6   4   3          6.71         12.11         4.38 o                         
  -7   5   3         50.57         38.24         4.73 o                         
  -6   5   3        420.34        414.60         8.16 o                         
  -5   5   3         34.55         27.35         1.94 o                         
  -4   5   3          9.80         10.71         1.68 o                         
  -3   5   3        199.16        195.96         3.66 o                         
  -2   5   3          0.08         -1.06         1.11 o                         
  -1   5   3        160.68        158.27         2.59 o                         
   0   5   3          2.33          0.54         0.78 o                         
   1   5   3        807.74        811.90        13.55 o                         
   2   5   3          1.11          2.02         0.91 o                         
   3   5   3         12.82         12.73         1.87 o                         
   4   5   3        677.40        630.07        14.74 o                         
   5   5   3         29.66         34.41         5.34 o                         
   6   5   3         39.17         42.31         8.17 o                         
  -6   6   3        237.83        244.87         6.15 o                         
  -5   6   3         41.23         42.35         3.32 o                         
  -4   6   3        396.20        389.11         6.26 o                         
  -3   6   3        393.24        403.13         6.05 o                         
  -2   6   3        385.07        411.56         5.89 o                         
  -1   6   3       1447.14       1475.06        16.22 o                         
   0   6   3         32.40         28.46         1.17 o                         
   1   6   3         17.39         16.24         1.16 o                         
   2   6   3        472.27        481.59         6.08 o                         
   3   6   3         59.31         55.74         2.81 o                         
   4   6   3          0.02         14.74         6.78 o                         
   5   6   3        115.79        120.80         5.11 o                         
   6   6   3         23.90         29.63         4.23 o                         
  -6   7   3          1.37          2.91         2.16 o                         
  -5   7   3          0.14          0.97         1.81 o                         
  -4   7   3         15.64         18.40         1.98 o                         
  -3   7   3        107.95        125.53         3.00 o                         
  -2   7   3        262.16        270.46         5.31 o                         
  -1   7   3          0.49          0.62         1.00 o                         
   0   7   3        446.30        478.61         6.44 o                         
   1   7   3         92.89        114.86         2.26 o                         
   2   7   3         27.05         24.52         1.49 o                         
   3   7   3          6.33          5.96         1.91 o                         
   4   7   3         23.44         16.95         2.44 o                         
   5   7   3         19.83         28.30         3.43 o                         
  -6   8   3          9.04         11.99         2.51 o                         
  -5   8   3         29.00         30.15         2.58 o                         
  -4   8   3        103.09         99.79         5.06 o                         
  -3   8   3        118.96        113.05         3.77 o                         
  -2   8   3         18.70         22.30         1.79 o                         
  -1   8   3       1712.77       1751.43        27.27 o                         
   0   8   3        500.67        486.11         6.60 o                         
   1   8   3        460.69        478.59         6.00 o                         
   2   8   3        213.18        199.13         3.15 o                         
   3   8   3         86.86         79.66         2.98 o                         
   4   8   3         43.77         41.23         2.89 o                         
   5   8   3         41.32         46.92         3.58 o                         
  -6   9   3          7.12          5.89         2.41 o                         
  -5   9   3          0.26          0.61         2.02 o                         
  -4   9   3          1.65          0.90         1.89 o                         
  -3   9   3          5.91          6.55         1.72 o                         
  -2   9   3        141.64        145.84         3.98 o                         
  -1   9   3         85.83         90.05         3.01 o                         
   0   9   3        232.98        236.38         3.50 o                         
   1   9   3         20.93         19.44         1.07 o                         
   2   9   3          1.24          2.52         1.03 o                         
   3   9   3          7.13          6.00         1.77 o                         
   4   9   3          9.27          5.71         1.99 o                         
   5   9   3         12.25         26.88         3.97 o                         
  -6  10   3          7.94         14.55         3.04 o                         
  -5  10   3         84.89         89.68         5.57 o                         
  -4  10   3          6.31          4.96         2.11 o                         
  -3  10   3        167.89        158.91         4.66 o                         
  -2  10   3        110.45        105.97         3.53 o                         
  -1  10   3        137.15        121.51         3.04 o                         
   0  10   3        199.09        190.75         3.13 o                         
   1  10   3         68.89         74.19         1.79 o                         
   2  10   3        216.03        214.38         3.19 o                         
   3  10   3         87.30         85.13         3.17 o                         
   4  10   3         14.64         13.78         2.29 o                         
   5  10   3        118.38        135.55         6.42 o                         
  -6  11   3          6.72          9.27         4.18 o                         
  -5  11   3          0.01         -1.18         2.32 o                         
  -4  11   3         66.27         70.89         4.10 o                         
  -3  11   3        165.88        168.56         4.20 o                         
  -2  11   3         66.38         58.64         5.06 o                         
  -1  11   3         26.80         27.02         1.69 o                         
   0  11   3         65.28         67.50         2.04 o                         
   1  11   3        196.64        195.32         2.88 o                         
   2  11   3        312.54        310.12         4.55 o                         
   3  11   3         38.32         40.02         2.15 o                         
   4  11   3         16.90         19.50         2.36 o                         
   5  11   3          0.70          8.12         3.15 o                         
  -6  12   3          3.63          5.82         3.87 o                         
  -5  12   3         71.91         69.99         3.61 o                         
  -4  12   3        656.90        728.57        16.33 o                         
  -3  12   3         23.63         21.16         2.02 o                         
  -2  12   3        145.46        144.83         3.65 o                         
  -1  12   3        218.75        205.73         4.24 o                         
   0  12   3         26.53         27.28         1.45 o                         
   1  12   3          5.42          4.40         1.06 o                         
   2  12   3        213.64        211.49         3.33 o                         
   3  12   3          0.02          1.44         1.46 o                         
   4  12   3          9.42          5.35         2.14 o                         
   5  12   3          7.75         10.34         2.59 o                         
  -6  13   3         83.01         78.28         4.77 o                         
  -5  13   3         45.64         43.83         3.55 o                         
  -4  13   3         42.85         47.16         2.80 o                         
  -3  13   3         91.62         83.20         3.33 o                         
  -2  13   3         24.70         22.37         2.87 o                         
  -1  13   3          2.91          2.27         1.30 o                         
   0  13   3         40.48         38.53         1.71 o                         
   1  13   3         71.33         64.50         1.77 o                         
   2  13   3        269.55        287.15         4.06 o                         
   3  13   3        195.83        191.06         3.78 o                         
   4  13   3         93.66        108.63         4.61 o                         
   5  13   3          5.86          4.19         2.66 o                         
  -6  14   3         15.21         12.22         3.32 o                         
  -5  14   3          1.58         -0.57         2.15 o                         
  -4  14   3          0.56          3.21         2.02 o                         
  -3  14   3        128.05        134.21         4.04 o                         
  -2  14   3         15.35         19.67         1.88 o                         
  -1  14   3        116.15        106.26         3.52 o                         
   0  14   3        472.32        467.99         6.26 o                         
   1  14   3         87.27         85.48         2.22 o                         
   2  14   3        172.99        184.96         3.46 o                         
   3  14   3         50.92         44.32         2.40 o                         
   4  14   3         86.91         80.49         3.64 o                         
   5  14   3         10.16          7.41         3.74 o                         
  -5  15   3        144.13        140.36         4.96 o                         
  -4  15   3         13.73         13.07         2.28 o                         
  -3  15   3          4.70          3.22         1.83 o                         
  -2  15   3       1191.37       1236.74        17.83 o                         
  -1  15   3         11.05         10.53         1.73 o                         
   0  15   3        784.34        786.67         9.55 o                         
   1  15   3        275.40        279.06         3.90 o                         
   2  15   3          1.00          1.14         1.24 o                         
   3  15   3        172.74        159.30         4.99 o                         
   4  15   3         77.29         81.12         3.31 o                         
  -5  16   3         10.76         12.14         2.58 o                         
  -4  16   3          0.00          2.74         2.10 o                         
  -3  16   3         34.93         31.35         2.76 o                         
  -2  16   3         14.91         15.10         2.10 o                         
  -1  16   3         37.76         34.22         2.33 o                         
   0  16   3        240.59        238.22         4.42 o                         
   1  16   3        122.41        117.44         2.46 o                         
   2  16   3         11.79         10.18         1.41 o                         
   3  16   3          1.60          1.97         1.92 o                         
   4  16   3          4.27          2.48         2.13 o                         
  -5  17   3         63.55         57.94         3.61 o                         
  -4  17   3         25.38         25.02         2.90 o                         
  -3  17   3        320.01        337.06         8.24 o                         
  -2  17   3         44.56         39.16         2.59 o                         
  -1  17   3         34.56         34.79         2.48 o                         
   0  17   3        115.54        105.94         2.81 o                         
   1  17   3        287.83        298.36         4.27 o                         
   2  17   3          0.27          1.12         1.38 o                         
   3  17   3         84.25         78.84         2.87 o                         
   4  17   3         10.35          9.91         2.60 o                         
  -5  18   3         12.96          9.21         7.48 o                         
  -4  18   3          5.61          4.57         2.24 o                         
  -3  18   3          4.53          4.67         2.07 o                         
  -2  18   3         18.02         14.67         2.18 o                         
  -1  18   3        212.47        191.32         5.11 o                         
   0  18   3          1.76          1.00         1.31 o                         
   1  18   3          0.43          3.52         1.36 o                         
   2  18   3         51.57         52.40         2.28 o                         
   3  18   3          7.90          4.51         1.90 o                         
   4  18   3          0.64          0.78         2.32 o                         
  -4  19   3          0.58          0.66         2.21 o                         
  -3  19   3         78.21         72.06         3.78 o                         
  -2  19   3         19.63         19.05         2.10 o                         
  -1  19   3          2.33          2.93         1.77 o                         
   0  19   3          0.22         -0.04         1.57 o                         
   1  19   3        143.09        131.08         4.53 o                         
   2  19   3         11.93         10.88         1.65 o                         
   3  19   3         88.53         89.13         3.04 o                         
   4  19   3          5.72          0.41         2.66 o                         
  -4  20   3         93.62        105.22         4.66 o                         
  -3  20   3          5.72          6.20         2.32 o                         
  -2  20   3         52.03         43.56         2.99 o                         
  -1  20   3         72.51         83.90         4.12 o                         
   0  20   3          1.91         -1.12         1.73 o                         
   1  20   3          1.34          4.19         1.81 o                         
   2  20   3         19.20         20.31         1.89 o                         
   3  20   3         18.95         17.80         2.53 o                         
  -4  21   3         29.08         29.83         2.97 o                         
  -3  21   3          9.79          9.98         2.51 o                         
  -2  21   3        130.06        123.88         6.65 o                         
  -1  21   3          1.93          0.90         1.68 o                         
   0  21   3        115.75        117.79         5.52 o                         
   1  21   3         27.39         29.30         2.87 o                         
   2  21   3         18.17         24.84         2.31 o                         
   3  21   3          3.62          4.47         2.02 o                         
  -3  22   3         19.20         15.89         2.72 o                         
  -2  22   3         14.79         15.86         2.32 o                         
  -1  22   3         43.05         45.47         2.63 o                         
   0  22   3         82.84         85.30         6.96 o                         
   1  22   3          4.70          7.05         3.38 o                         
   2  22   3        177.03        187.62         5.56 o                         
  -3  23   3          3.09         -0.46         2.26 o                         
  -2  23   3          7.74          7.92         2.22 o                         
  -1  23   3         17.14         14.19         2.08 o                         
   0  23   3         12.26         17.59         2.51 o                         
   1  23   3          2.08          5.62         2.41 o                         
   2  23   3         17.43         20.15         2.61 o                         
  -2  24   3          1.10         -1.51         1.93 o                         
  -1  24   3        200.49        222.71         9.14 o                         
   0  24   3         17.55         17.36         2.64 o                         
   1  24   3         26.67         25.24         2.85 o                         
  -1  25   3          1.54          1.66         2.25 o                         
   0  25   3          8.48          5.19         2.51 o                         
   1  25   3          1.19          6.03         2.45 o                         
  -7   0   4         10.50         14.34         4.09 o                         
  -6   0   4         59.99         57.79         6.59 o                         
  -5   0   4         25.41         32.27         2.27 o                         
  -4   0   4        131.47        130.06         4.72 o                         
  -3   0   4        109.03        102.76         3.43 o                         
  -2   0   4       1459.45       1666.82        26.02 o                         
  -1   0   4      11937.79      13467.63       173.34 o                         
   0   0   4          3.37          8.12         1.12 o                         
   1   0   4        835.87        861.49        21.95 o                         
   2   0   4        708.78        686.87        14.54 o                         
   3   0   4         10.50         12.54         2.99 o                         
   4   0   4         84.42         98.33         6.43 o                         
   5   0   4        105.92        117.11        13.38 o                         
  -7   1   4          1.55         -0.52         2.53 o                         
  -6   1   4          2.04          4.60         2.41 o                         
  -5   1   4         12.30         15.64         1.64 o                         
  -4   1   4          9.13          7.16         1.19 o                         
  -3   1   4          2.25          0.96         0.85 o                         
  -2   1   4        999.19       1120.49        12.71 o                         
  -1   1   4        634.92        730.30         7.50 o                         
   0   1   4         10.21          9.61         0.82 o                         
   1   1   4          9.57          8.10         1.34 o                         
   2   1   4         61.81         63.47         2.89 o                         
   3   1   4         84.61         82.91         3.50 o                         
   4   1   4         23.17         34.50         3.00 o                         
   5   1   4          7.68          6.81         4.03 o                         
  -7   2   4         14.40         16.06         3.02 o                         
  -6   2   4         69.85         67.41         3.77 o                         
  -5   2   4        268.33        276.48         4.81 o                         
  -4   2   4         70.13         64.78         2.17 o                         
  -3   2   4         95.39        104.33         2.36 o                         
  -2   2   4       1366.04       1475.25        16.43 o                         
  -1   2   4         15.64         29.11         1.42 o                         
   0   2   4         35.38         38.92         1.26 o                         
   1   2   4         52.57         63.24         2.10 o                         
   2   2   4         19.63         12.57         1.05 o                         
   3   2   4        412.97        402.86        11.22 o                         
   4   2   4        157.08        151.20         5.11 o                         
   5   2   4         14.94         13.25         3.10 o                         
  -6   3   4        141.77        144.48         4.04 o                         
  -5   3   4          0.18          2.46         1.45 o                         
  -4   3   4          0.22          1.28         1.29 o                         
  -3   3   4          4.79          4.81         1.15 o                         
  -2   3   4        741.49        763.15         9.01 o                         
  -1   3   4         40.16         37.13         1.62 o                         
   0   3   4        512.39        534.89         5.90 o                         
   1   3   4          0.35         -0.73         0.97 o                         
   2   3   4         56.69         56.19         1.86 o                         
   3   3   4        278.56        277.47         5.02 o                         
   4   3   4          1.73          4.91         2.82 o                         
   5   3   4          1.97          2.94         3.47 o                         
  -6   4   4         34.05         36.96         2.40 o                         
  -5   4   4         30.83         33.34         2.08 o                         
  -4   4   4        296.67        306.13         5.40 o                         
  -3   4   4          0.06          0.04         1.06 o                         
  -2   4   4        228.52        224.47         3.93 o                         
  -1   4   4         33.13         27.10         2.01 o                         
   0   4   4          0.03          0.83         0.77 o                         
   1   4   4         15.25         20.99         1.35 o                         
   2   4   4        618.48        643.66         8.56 o                         
   3   4   4        103.67         98.34         3.26 o                         
   4   4   4          0.09          1.48         2.33 o                         
   5   4   4          0.63          1.57         2.97 o                         
  -6   5   4          7.74          8.89         1.91 o                         
  -5   5   4        122.17        111.81         4.31 o                         
  -4   5   4        149.27        142.36         3.60 o                         
  -3   5   4         23.21         22.87         1.59 o                         
  -2   5   4        163.33        142.28         2.95 o                         
  -1   5   4          1.94          2.63         0.86 o                         
   0   5   4        398.54        395.15         5.03 o                         
   1   5   4         85.57         81.71         3.09 o                         
   2   5   4         11.25         16.52         1.55 o                         
   3   5   4         96.41         86.77         2.89 o                         
   4   5   4          1.03          4.01         2.60 o                         
   5   5   4          1.74         -0.26         3.07 o                         
  -6   6   4          9.45         10.65         2.35 o                         
  -5   6   4          3.77          2.10         1.67 o                         
  -4   6   4          2.17          2.96         1.42 o                         
  -3   6   4        116.33        116.32         3.03 o                         
  -2   6   4          4.32          4.48         1.07 o                         
  -1   6   4         93.47         93.76         2.10 o                         
   0   6   4        634.56        683.22         8.75 o                         
   1   6   4        992.33       1051.99        13.08 o                         
   2   6   4          9.06         10.25         1.31 o                         
   3   6   4         42.63         34.76         2.09 o                         
   4   6   4         20.55         19.24         4.87 o                         
   5   6   4         46.31         44.57         4.46 o                         
  -6   7   4          8.06          7.58         2.36 o                         
  -5   7   4         48.85         46.51         2.99 o                         
  -4   7   4         12.06         10.31         1.63 o                         
  -3   7   4        660.34        681.75         9.43 o                         
  -2   7   4         13.79         12.08         1.25 o                         
  -1   7   4         54.25         48.46         1.90 o                         
   0   7   4        332.45        340.78         5.01 o                         
   1   7   4        104.62        112.94         2.41 o                         
   2   7   4         19.91         22.32         2.13 o                         
   3   7   4         23.98         30.65         1.95 o                         
   4   7   4        182.41        184.08         6.70 o                         
   5   7   4         49.25         54.62         4.08 o                         
  -6   8   4         20.08         19.96         2.63 o                         
  -5   8   4          1.81          3.94         2.35 o                         
  -4   8   4        118.59        112.46         3.94 o                         
  -3   8   4         16.01         15.15         1.57 o                         
  -2   8   4        177.83        177.02         4.02 o                         
  -1   8   4        182.30        185.01         3.42 o                         
   0   8   4          4.29          3.54         0.94 o                         
   1   8   4         89.47        100.43         2.38 o                         
   2   8   4          7.18          5.38         1.37 o                         
   3   8   4        136.34        121.29         3.15 o                         
   4   8   4          0.02          5.67         2.63 o                         
   5   8   4         34.98         48.98         4.09 o                         
  -6   9   4         33.25         34.28         3.05 o                         
  -5   9   4         53.97         57.79         3.78 o                         
  -4   9   4          9.88         10.66         2.24 o                         
  -3   9   4        362.53        366.31         7.75 o                         
  -2   9   4        155.64        141.45         4.14 o                         
  -1   9   4        160.16        170.18         3.35 o                         
   0   9   4        897.29        934.14        11.95 o                         
   1   9   4        539.12        559.31        13.32 o                         
   2   9   4        146.38        142.22         3.45 o                         
   3   9   4         67.96         71.84         3.43 o                         
   4   9   4         49.62         48.00         2.84 o                         
   5   9   4          8.68         18.74         6.60 o                         
  -6  10   4          0.60          1.75         2.32 o                         
  -5  10   4         69.93         66.33         4.00 o                         
  -4  10   4          2.16         -1.93         2.02 o                         
  -3  10   4         30.76         38.26         2.77 o                         
  -2  10   4        509.79        527.96         9.88 o                         
  -1  10   4        186.95        199.98         4.22 o                         
   0  10   4         51.21         56.72         2.15 o                         
   1  10   4         36.87         42.73         1.63 o                         
   2  10   4         15.73         14.37         1.54 o                         
   3  10   4         52.28         50.31         3.01 o                         
   4  10   4         24.08         26.34         2.72 o                         
   5  10   4         82.67         89.83         4.80 o                         
  -6  11   4          4.85          5.42         2.51 o                         
  -5  11   4        103.40        104.86         5.16 o                         
  -4  11   4         10.74         14.06         2.51 o                         
  -3  11   4        315.04        315.40         7.29 o                         
  -2  11   4        214.38        222.33         7.58 o                         
  -1  11   4         36.48         34.36         2.26 o                         
   0  11   4         29.35         27.99         1.87 o                         
   1  11   4        704.09        716.64        11.88 o                         
   2  11   4         71.87         75.31         2.23 o                         
   3  11   4        169.60        171.20         3.60 o                         
   4  11   4         13.39         17.58         3.08 o                         
   5  11   4          7.19          9.92         4.53 o                         
  -6  12   4          0.15         -0.44         2.40 o                         
  -5  12   4        158.93        146.51         5.81 o                         
  -4  12   4        670.14        673.03        12.98 o                         
  -3  12   4          6.44          9.32         2.21 o                         
  -2  12   4         57.46         51.20         5.93 o                         
  -1  12   4        310.60        311.69         6.77 o                         
   0  12   4        124.42        122.03         3.15 o                         
   1  12   4         47.62         47.27         1.85 o                         
   2  12   4        652.52        618.87        12.24 o                         
   3  12   4         32.53         24.94         1.87 o                         
   4  12   4         38.46         40.99         5.25 o                         
   5  12   4         22.65         21.15         3.50 o                         
  -6  13   4         33.92         28.48         3.15 o                         
  -5  13   4          4.18         -0.81         2.49 o                         
  -4  13   4          3.76          6.21         2.45 o                         
  -3  13   4         17.52         20.35         2.58 o                         
  -2  13   4         44.14         45.45         2.88 o                         
  -1  13   4        117.57        121.03         4.21 o                         
   0  13   4          5.15          5.85         1.30 o                         
   1  13   4         29.33         26.12         1.61 o                         
   2  13   4        108.68        107.98         2.68 o                         
   3  13   4         82.47         87.39         2.83 o                         
   4  13   4          0.78          3.90         2.37 o                         
  -5  14   4         84.35         89.18         5.48 o                         
  -4  14   4         26.03         31.13         3.28 o                         
  -3  14   4          4.84          7.11         2.24 o                         
  -2  14   4         48.25         47.95         3.04 o                         
  -1  14   4         86.01         85.47         3.23 o                         
   0  14   4        261.13        250.51         4.75 o                         
   1  14   4        549.07        574.80         7.10 o                         
   2  14   4          0.49          3.11         1.37 o                         
   3  14   4         20.80         18.24         1.85 o                         
   4  14   4         27.93         23.05         2.78 o                         
  -5  15   4          2.76          0.31         3.97 o                         
  -4  15   4         80.38         77.51         4.46 o                         
  -3  15   4        218.44        208.86         6.22 o                         
  -2  15   4        190.80        192.41         5.71 o                         
  -1  15   4          6.03          5.47         1.67 o                         
   0  15   4        185.80        184.79         4.10 o                         
   1  15   4         29.68         25.78         1.69 o                         
   2  15   4          0.15          1.06         1.37 o                         
   3  15   4          5.14          7.07         1.83 o                         
   4  15   4          2.79         -0.35         2.40 o                         
  -5  16   4         72.18         76.20         4.73 o                         
  -4  16   4         49.51         60.80         4.14 o                         
  -3  16   4         11.29         15.11         2.67 o                         
  -2  16   4          6.99          8.41         1.93 o                         
  -1  16   4        473.32        473.26         9.76 o                         
   0  16   4        264.88        263.24         5.75 o                         
   1  16   4         29.53         26.29         1.75 o                         
   2  16   4         49.88         60.60         2.66 o                         
   3  16   4         28.20         25.62         2.11 o                         
   4  16   4          0.56         -0.45         2.40 o                         
  -5  17   4         22.71         21.78         3.42 o                         
  -4  17   4         16.46         16.43         4.06 o                         
  -3  17   4         28.14         29.93         3.33 o                         
  -2  17   4         14.25         13.17         2.06 o                         
  -1  17   4         28.42         29.99         2.40 o                         
   0  17   4          0.37          1.97         1.84 o                         
   1  17   4          1.82          2.11         1.57 o                         
   2  17   4         12.11         15.71         1.69 o                         
   3  17   4          4.20          3.87         1.88 o                         
   4  17   4         17.04         16.06         2.68 o                         
  -4  18   4          9.51         10.76         3.30 o                         
  -3  18   4        306.96        295.94         7.93 o                         
  -2  18   4         95.82         95.90         5.45 o                         
  -1  18   4        318.81        321.61         8.07 o                         
   0  18   4         45.39         40.11         2.73 o                         
   1  18   4         74.23         71.03         3.32 o                         
   2  18   4        289.39        298.67         8.89 o                         
   3  18   4          2.28          3.67         1.82 o                         
  -4  19   4          9.62         10.41         3.15 o                         
  -3  19   4          0.05         -1.31         2.13 o                         
  -2  19   4         74.14         75.01         5.60 o                         
  -1  19   4          0.06          1.02         2.01 o                         
   0  19   4        159.85        145.98         9.45 o                         
   1  19   4          0.85          2.61         1.90 o                         
   2  19   4          3.99          7.26         1.89 o                         
   3  19   4          9.33         11.59         2.06 o                         
  -4  20   4         37.74         33.84         3.03 o                         
  -3  20   4          0.02         -0.67         2.19 o                         
  -2  20   4         14.90         13.88         2.64 o                         
  -1  20   4         42.59         43.39         3.84 o                         
   0  20   4         19.08         21.96         2.50 o                         
   1  20   4          5.13          5.09         2.22 o                         
   2  20   4         52.34         54.91         2.77 o                         
   3  20   4          6.57          8.57         2.06 o                         
  -3  21   4         38.44         39.37         6.76 o                         
  -2  21   4         76.94         66.65         6.31 o                         
  -1  21   4         15.98         10.84         2.40 o                         
   0  21   4         66.96         60.38         3.33 o                         
   1  21   4          5.65          3.36         2.26 o                         
   2  21   4         67.48         82.62         5.66 o                         
  -3  22   4          0.23         -1.85         2.33 o                         
  -2  22   4          4.02          2.24         3.02 o                         
  -1  22   4          4.37          3.98         2.26 o                         
   0  22   4         13.25         12.50         2.63 o                         
   1  22   4         39.39         41.42         3.15 o                         
   2  22   4          3.02          7.95         2.32 o                         
  -2  23   4         80.14         81.06        11.51 o                         
  -1  23   4          0.00          0.85         3.65 o                         
   0  23   4        141.78        157.90         6.88 o                         
   1  23   4         41.39         44.69         3.39 o                         
  -2  24   4          0.71         -0.71         2.56 o                         
  -1  24   4         21.86         23.16         3.52 o                         
   0  24   4         33.62         36.35         4.63 o                         
  -6   1   5          7.93          6.82         2.40 o                         
  -5   1   5         40.36         48.12         2.88 o                         
  -4   1   5         60.83         61.84         3.02 o                         
  -3   1   5        278.54        278.79         4.32 o                         
  -2   1   5          8.65         11.17         1.11 o                         
  -1   1   5         64.30         64.61         1.59 o                         
   0   1   5        180.16        182.76         2.86 o                         
   1   1   5         47.62         42.95         1.65 o                         
   2   1   5        155.46        156.78         9.07 o                         
   3   1   5          0.31          0.74         2.32 o                         
   4   1   5          9.42          6.42         4.53 o                         
   5   1   5          9.63         15.07         3.94 o                         
  -6   2   5         57.96         62.03         3.81 o                         
  -5   2   5         87.26         82.54         3.27 o                         
  -4   2   5        154.19        148.27         3.23 o                         
  -3   2   5          0.81          1.93         0.96 o                         
  -2   2   5          4.11          4.41         0.94 o                         
  -1   2   5         32.21         33.13         1.41 o                         
   0   2   5        203.49        233.66         3.37 o                         
   1   2   5         57.59         65.61         1.93 o                         
   2   2   5          0.13         -0.24         2.01 o                         
   3   2   5         45.06         65.00         4.93 o                         
   4   2   5         13.43         15.67         3.52 o                         
   5   2   5          0.06          2.84         3.74 o                         
  -6   3   5         39.77         40.30         3.25 o                         
  -5   3   5         38.47         39.00         2.44 o                         
  -4   3   5          1.37          1.59         1.36 o                         
  -3   3   5        109.70        107.47         2.58 o                         
  -2   3   5        383.63        395.44         5.37 o                         
  -1   3   5          0.44          1.93         0.79 o                         
   0   3   5        536.63        569.03         6.37 o                         
   1   3   5        299.79        292.57         5.04 o                         
   2   3   5          3.17          7.39         2.12 o                         
   3   3   5        677.23        682.77        16.95 o                         
   4   3   5          0.17          2.28         3.51 o                         
   5   3   5         80.91         94.09         5.39 o                         
  -6   4   5        259.41        260.85         6.13 o                         
  -5   4   5         40.82         40.79         3.04 o                         
  -4   4   5        219.76        228.68         4.67 o                         
  -3   4   5         23.41         24.09         1.73 o                         
  -2   4   5        303.60        301.32         4.43 o                         
  -1   4   5        221.58        227.41         3.49 o                         
   0   4   5          2.50          7.00         0.98 o                         
   1   4   5        195.29        220.48         4.21 o                         
   2   4   5        358.07        323.95         6.96 o                         
   3   4   5        361.91        355.65         7.73 o                         
   4   4   5         17.04          8.09         4.13 o                         
   5   4   5          1.95         10.22         6.36 o                         
  -6   5   5         66.83         73.22         4.97 o                         
  -5   5   5          9.59         15.54         2.03 o                         
  -4   5   5          8.93         15.28         1.76 o                         
  -3   5   5        132.30        128.54         3.27 o                         
  -2   5   5         84.33         81.40         2.44 o                         
  -1   5   5        219.15        226.48         3.53 o                         
   0   5   5         46.34         46.20         1.73 o                         
   1   5   5          6.40          6.78         1.27 o                         
   2   5   5          0.69          4.70         1.21 o                         
   3   5   5          0.03          9.62         3.06 o                         
   4   5   5         52.20         64.50         7.97 o                         
   5   5   5          0.04         -0.01         3.74 o                         
  -6   6   5         29.72         29.56         2.40 o                         
  -5   6   5          5.61          5.14         1.84 o                         
  -4   6   5        307.75        307.12         5.64 o                         
  -3   6   5         60.91         62.06         2.49 o                         
  -2   6   5         62.56         55.70         1.84 o                         
  -1   6   5         80.61         75.93         2.08 o                         
   0   6   5        253.74        261.87         4.20 o                         
   1   6   5        277.20        281.13         4.60 o                         
   2   6   5        121.24        118.47         3.09 o                         
   3   6   5         98.36         98.55         4.25 o                         
   4   6   5        197.42        181.37         7.17 o                         
   5   6   5         19.36         13.67         5.12 o                         
  -6   7   5          4.91          3.26         2.47 o                         
  -5   7   5         16.52         14.40         3.07 o                         
  -4   7   5          4.70          3.91         1.55 o                         
  -3   7   5         16.15         16.95         1.67 o                         
  -2   7   5         50.39         56.17         2.26 o                         
  -1   7   5          0.18         -0.31         0.98 o                         
   0   7   5         56.47         55.89         1.90 o                         
   1   7   5         19.78         23.02         1.61 o                         
   2   7   5          0.83          1.58         1.31 o                         
   3   7   5          2.82          4.68         2.37 o                         
   4   7   5          1.05          9.77         3.79 o                         
   5   7   5          2.85         20.04        12.50 o                         
  -6   8   5          4.20          4.08         2.29 o                         
  -5   8   5         28.45         26.69         2.71 o                         
  -4   8   5         11.32          8.13         1.70 o                         
  -3   8   5        114.22        110.42         3.25 o                         
  -2   8   5        240.87        231.40         4.29 o                         
  -1   8   5        489.02        497.57         7.19 o                         
   0   8   5         52.74         55.79         2.26 o                         
   1   8   5        181.32        180.84         3.43 o                         
   2   8   5         13.39         15.31         1.65 o                         
   3   8   5          0.58         -1.38         2.27 o                         
   4   8   5          6.32          8.77         3.20 o                         
  -6   9   5          0.01          0.94         2.31 o                         
  -5   9   5         10.35         12.84         2.74 o                         
  -4   9   5          4.27          3.80         1.93 o                         
  -3   9   5          0.83          1.42         1.62 o                         
  -2   9   5        149.03        138.04         3.87 o                         
  -1   9   5         34.24         33.64         2.00 o                         
   0   9   5         44.33         45.75         1.80 o                         
   1   9   5          6.58          7.48         1.33 o                         
   2   9   5          0.01          0.22         1.33 o                         
   3   9   5         11.21          8.80         1.84 o                         
   4   9   5          1.33          5.68         3.28 o                         
  -6  10   5          2.56          1.57         2.40 o                         
  -5  10   5          1.34          5.33         2.69 o                         
  -4  10   5        152.59        145.64         5.32 o                         
  -3  10   5         22.79         23.47         2.59 o                         
  -2  10   5        139.13        139.33         7.71 o                         
  -1  10   5         32.21         37.85         2.00 o                         
   0  10   5          0.99          0.23         1.16 o                         
   1  10   5        209.90        206.86         3.78 o                         
   2  10   5          3.21          5.46         1.50 o                         
   3  10   5          2.02          1.53         1.66 o                         
   4  10   5         49.27         50.31         4.49 o                         
  -6  11   5         43.33         36.33         3.90 o                         
  -5  11   5         85.90         91.43         4.96 o                         
  -4  11   5          8.64          8.12         2.38 o                         
  -3  11   5         11.61         11.25         2.64 o                         
  -2  11   5          5.79          7.08         1.93 o                         
  -1  11   5          1.96          1.23         1.75 o                         
   0  11   5        120.13        117.09         3.22 o                         
   1  11   5         11.44         12.89         1.56 o                         
   2  11   5          4.60          6.48         1.58 o                         
   3  11   5         53.36         48.31         2.93 o                         
   4  11   5          6.00         10.74         2.96 o                         
  -5  12   5        149.79        144.44         6.06 o                         
  -4  12   5          0.19          0.77         3.39 o                         
  -3  12   5          0.05         -0.20         2.23 o                         
  -2  12   5         13.58         14.37         2.24 o                         
  -1  12   5         92.87         94.02         3.44 o                         
   0  12   5          0.35         -1.73         1.42 o                         
   1  12   5         18.83         22.93         1.78 o                         
   2  12   5        308.04        313.53         7.05 o                         
   3  12   5          0.17          1.11         1.77 o                         
   4  12   5         31.64         28.13         4.05 o                         
  -5  13   5         84.20         84.86         4.88 o                         
  -4  13   5         91.78         87.01         4.72 o                         
  -3  13   5        132.34        142.48         5.26 o                         
  -2  13   5          1.06         -1.12         1.83 o                         
  -1  13   5        108.19        108.48         4.25 o                         
   0  13   5          3.35          2.04         1.56 o                         
   1  13   5         45.79         43.28         2.15 o                         
   2  13   5         58.81         57.68         2.51 o                         
   3  13   5          1.48          0.15         1.80 o                         
   4  13   5         10.17         12.93         4.70 o                         
  -5  14   5          0.78          0.67         2.73 o                         
  -4  14   5         22.44         26.66         3.74 o                         
  -3  14   5        139.74        144.10         7.98 o                         
  -2  14   5         66.53         66.20         4.56 o                         
  -1  14   5        223.22        229.95         6.12 o                         
   0  14   5          1.35          4.43         1.69 o                         
   1  14   5        118.68        126.09         3.77 o                         
   2  14   5          7.31          9.07         1.78 o                         
   3  14   5          5.51          5.74         1.85 o                         
   4  14   5          0.12          4.26         3.01 o                         
  -5  15   5         17.05         19.23         3.36 o                         
  -4  15   5         18.07         20.42         3.58 o                         
  -3  15   5        218.34        227.44         7.91 o                         
  -2  15   5         55.63         60.76         3.84 o                         
  -1  15   5         10.65         15.03         2.66 o                         
   0  15   5        533.62        552.57         9.51 o                         
   1  15   5         71.63         80.63         3.23 o                         
   2  15   5         56.15         61.48         2.74 o                         
   3  15   5        136.82        137.05         6.31 o                         
  -5  16   5          3.94          1.57         2.96 o                         
  -4  16   5         27.57         30.73         6.04 o                         
  -3  16   5        103.02        111.89         6.89 o                         
  -2  16   5         13.89         18.90         2.77 o                         
  -1  16   5         69.39         74.49         3.97 o                         
   0  16   5         50.72         49.06         2.58 o                         
   1  16   5          0.57          1.61         1.85 o                         
   2  16   5          0.06          3.17         1.75 o                         
   3  16   5          4.22          8.25         2.00 o                         
  -4  17   5         41.44         41.72         3.90 o                         
  -3  17   5          6.81          5.47         2.69 o                         
  -2  17   5        169.19        173.30         8.97 o                         
  -1  17   5        134.87        133.86         5.80 o                         
   0  17   5         24.05         28.73         2.66 o                         
   1  17   5         35.68         38.26         2.66 o                         
   2  17   5          7.63          9.88         1.97 o                         
   3  17   5         20.85         15.03         2.11 o                         
  -4  18   5         28.29         25.67         3.65 o                         
  -3  18   5          0.00          2.83         5.78 o                         
  -2  18   5          9.48          9.69         2.79 o                         
  -1  18   5         46.40         46.65         3.62 o                         
   0  18   5          1.07          1.46         1.99 o                         
   1  18   5         18.89         18.49         2.07 o                         
   2  18   5          5.90          4.20         2.08 o                         
   3  18   5          0.17          2.68         1.87 o                         
  -4  19   5         23.96         20.12         3.41 o                         
  -3  19   5         57.79         61.15         4.40 o                         
  -2  19   5          2.37          0.23         3.56 o                         
  -1  19   5          7.01          7.32         2.60 o                         
   0  19   5         27.34         24.74         3.51 o                         
   1  19   5          3.59          4.70         1.89 o                         
   2  19   5          3.01          3.28         3.04 o                         
  -3  20   5         28.61         25.44         4.77 o                         
  -2  20   5         16.38         13.25         4.05 o                         
  -1  20   5          5.30          1.32         2.40 o                         
   0  20   5         20.48         18.80         2.54 o                         
   1  20   5          7.64          8.14         2.18 o                         
   2  20   5         74.58         70.27         4.86 o                         
  -3  21   5         13.90         14.43         3.38 o                         
  -2  21   5          5.98          1.36         2.76 o                         
  -1  21   5          3.72          1.20         2.74 o                         
   0  21   5         43.20         40.06         4.63 o                         
   1  21   5         22.56         25.68         4.20 o                         
  -2  22   5         42.44         38.84         4.52 o                         
  -1  22   5         37.94         31.72         3.94 o                         
   0  22   5          0.21         -1.55         2.20 o                         
   1  22   5         81.24         91.33         4.82 o                         
  -1  23   5          9.06          8.92         3.27 o                         
   0  23   5          6.55          6.50         4.66 o                         
  -6   0   6          2.78          0.51         3.31 o                         
  -5   0   6          8.81         13.97         3.22 o                         
  -4   0   6         28.63         28.66         2.57 o                         
  -3   0   6        614.93        642.78        11.77 o                         
  -2   0   6       2018.70       2126.35        28.78 o                         
  -1   0   6          0.04          3.63         1.31 o                         
   0   0   6         17.56         21.26         2.09 o                         
   1   0   6         14.51         13.58         3.94 o                         
   2   0   6        292.20        298.23         9.74 o                         
   3   0   6         12.09         13.58         5.51 o                         
   4   0   6         93.45         98.81        10.43 o                         
  -6   1   6          1.82          1.88         2.32 o                         
  -5   1   6         20.39         20.88         2.46 o                         
  -4   1   6          0.02          0.05         1.20 o                         
  -3   1   6         94.28         96.40         2.63 o                         
  -2   1   6       1217.45       1301.75        12.90 o                         
  -1   1   6        272.47        309.90         3.93 o                         
   0   1   6         92.79         90.73         2.21 o                         
   1   1   6         16.78         18.79         3.94 o                         
   2   1   6        175.40        167.36         6.20 o                         
   3   1   6          7.08          9.46         2.69 o                         
   4   1   6          4.80          7.80         3.57 o                         
  -6   2   6         23.68         21.42         2.82 o                         
  -5   2   6         34.07         32.49         2.68 o                         
  -4   2   6         17.02         20.37         1.65 o                         
  -3   2   6         27.15         31.80         1.73 o                         
  -2   2   6         24.88         30.84         2.03 o                         
  -1   2   6        178.63        200.86         2.96 o                         
   0   2   6         56.67         56.96         1.84 o                         
   1   2   6         38.18         40.02         2.64 o                         
   2   2   6        101.03        107.89         4.80 o                         
   3   2   6         45.72         52.86         9.15 o                         
   4   2   6          0.23          1.22         6.89 o                         
  -6   3   6        103.62        103.42         6.14 o                         
  -5   3   6         28.62         27.94         2.31 o                         
  -4   3   6          2.51          3.77         1.54 o                         
  -3   3   6        138.17        140.70         3.15 o                         
  -2   3   6          0.07          0.23         1.35 o                         
  -1   3   6         40.28         40.36         1.41 o                         
   0   3   6         39.31         43.97         1.85 o                         
   1   3   6         13.92         16.56         1.90 o                         
   2   3   6         61.66         72.87         3.69 o                         
   3   3   6        161.01        155.11         5.44 o                         
   4   3   6          0.17         -0.36         3.59 o                         
  -6   4   6         29.61         32.78         4.92 o                         
  -5   4   6        100.31         90.58         3.58 o                         
  -4   4   6          4.95          5.29         1.95 o                         
  -3   4   6        120.70        115.07         2.84 o                         
  -2   4   6          2.77          2.81         1.12 o                         
  -1   4   6         24.07         25.90         1.57 o                         
   0   4   6          3.97          6.28         1.15 o                         
   1   4   6        207.28        209.90         5.26 o                         
   2   4   6         26.75         32.62         3.18 o                         
   3   4   6          1.30          7.39         3.04 o                         
   4   4   6         11.45         10.53         3.58 o                         
  -6   5   6          6.60         11.20         2.56 o                         
  -5   5   6          2.04          2.96         2.28 o                         
  -4   5   6         60.83         65.06         3.79 o                         
  -3   5   6         63.92         61.09         4.23 o                         
  -2   5   6          6.11          3.82         1.12 o                         
  -1   5   6        208.78        210.71         4.97 o                         
   0   5   6         66.25         65.01         2.13 o                         
   1   5   6        144.70        142.26         3.68 o                         
   2   5   6         65.43         71.61         5.00 o                         
   3   5   6         31.75         37.98         6.48 o                         
   4   5   6         15.07         14.35         5.22 o                         
  -6   6   6          0.05          1.40         2.08 o                         
  -5   6   6         17.41         14.83         2.15 o                         
  -4   6   6        162.05        150.63         4.06 o                         
  -3   6   6         53.98         50.49         2.41 o                         
  -2   6   6          0.64          0.62         1.04 o                         
  -1   6   6         55.14         58.96         2.04 o                         
   0   6   6         12.62         14.79         1.37 o                         
   1   6   6         29.65         31.30         1.74 o                         
   2   6   6          7.72          6.30         2.46 o                         
   3   6   6         61.64         57.09         3.75 o                         
   4   6   6         58.78         59.24        11.81 o                         
  -6   7   6          0.26         -1.02         2.25 o                         
  -5   7   6          0.31          0.48         1.90 o                         
  -4   7   6          0.80          1.32         1.60 o                         
  -3   7   6         45.69         45.44         2.31 o                         
  -2   7   6         56.64         56.10         3.84 o                         
  -1   7   6         20.65         19.35         1.44 o                         
   0   7   6        556.13        579.33         7.52 o                         
   1   7   6         12.72         13.03         1.57 o                         
   2   7   6        157.36        163.03         5.59 o                         
   3   7   6          0.03          0.98         2.97 o                         
   4   7   6          0.01          5.56         3.75 o                         
  -6   8   6          0.53         -2.13         2.49 o                         
  -5   8   6          4.14          3.11         2.28 o                         
  -4   8   6          0.34         -0.84         1.57 o                         
  -3   8   6          1.02          3.23         1.54 o                         
  -2   8   6         18.74         14.36         1.57 o                         
  -1   8   6         53.99         56.90         2.41 o                         
   0   8   6         25.81         30.98         1.85 o                         
   1   8   6         34.86         35.42         2.00 o                         
   2   8   6          4.15          5.65         2.18 o                         
   3   8   6          7.82          7.54         2.84 o                         
   4   8   6         13.57         31.66         8.58 o                         
  -5   9   6         22.26         17.88         2.66 o                         
  -4   9   6         61.43         58.76         3.35 o                         
  -3   9   6        284.60        276.31         5.84 o                         
  -2   9   6         75.49         69.12         3.22 o                         
  -1   9   6          0.03         -0.77         1.56 o                         
   0   9   6        173.99        181.73         3.99 o                         
   1   9   6          2.56          0.86         1.33 o                         
   2   9   6          5.77          5.80         1.98 o                         
   3   9   6         41.93         35.66         3.36 o                         
   4   9   6         82.34         97.56         9.55 o                         
  -5  10   6          1.71          2.01         2.54 o                         
  -4  10   6         16.01         20.85         2.92 o                         
  -3  10   6         46.65         48.45         3.84 o                         
  -2  10   6         34.76         38.72         2.95 o                         
  -1  10   6        167.71        159.32         4.25 o                         
   0  10   6         53.60         54.67         2.42 o                         
   1  10   6         12.66         11.41         1.70 o                         
   2  10   6          7.78          8.03         1.88 o                         
   3  10   6         15.97         13.77         3.07 o                         
   4  10   6          1.97          9.78         2.83 o                         
  -5  11   6        183.02        191.21         6.80 o                         
  -4  11   6        101.87         91.84         4.83 o                         
  -3  11   6         11.48         15.46         3.13 o                         
  -2  11   6        126.93        135.91         4.85 o                         
  -1  11   6         38.73         40.02         2.23 o                         
   0  11   6        166.23        179.81         4.17 o                         
   1  11   6         73.92         78.06         2.72 o                         
   2  11   6        197.12        193.53         4.49 o                         
   3  11   6         35.27         35.77         3.72 o                         
  -5  12   6         33.65         33.31         3.70 o                         
  -4  12   6         85.50         80.99         4.59 o                         
  -3  12   6         19.76         19.14         3.42 o                         
  -2  12   6         13.43         11.53         2.43 o                         
  -1  12   6         70.97         71.96         3.23 o                         
   0  12   6         72.71         72.69         2.93 o                         
   1  12   6        450.16        453.61         6.76 o                         
   2  12   6          0.13          4.78         1.68 o                         
   3  12   6          0.87         -2.92         2.42 o                         
  -5  13   6         83.28         77.00         4.88 o                         
  -4  13   6          0.56         -1.58         2.60 o                         
  -3  13   6          3.23          1.99         2.46 o                         
  -2  13   6          1.75          0.99         2.13 o                         
  -1  13   6          0.71         -1.22         1.73 o                         
   0  13   6         42.57         48.74         2.59 o                         
   1  13   6         52.73         52.69         2.74 o                         
   2  13   6         15.43         12.64         1.92 o                         
   3  13   6          4.72         -2.50         2.59 o                         
  -5  14   6          0.02         -1.36         2.87 o                         
  -4  14   6         71.45         77.02         4.60 o                         
  -3  14   6         41.70         32.76         3.29 o                         
  -2  14   6         87.55         87.55         5.84 o                         
  -1  14   6          1.05          2.92         2.07 o                         
   0  14   6          5.70          7.41         1.92 o                         
   1  14   6          0.48          3.38         1.88 o                         
   2  14   6         80.41         78.82         3.09 o                         
   3  14   6         21.76         20.56         3.87 o                         
  -4  15   6          5.38          4.03         2.81 o                         
  -3  15   6          2.56          3.14         3.06 o                         
  -2  15   6         42.97         38.35         4.40 o                         
  -1  15   6        271.95        272.18         7.25 o                         
   0  15   6        245.24        241.87         5.35 o                         
   1  15   6         59.86         53.25         3.41 o                         
   2  15   6          0.30          1.20         2.68 o                         
   3  15   6          0.68          2.09         3.12 o                         
  -4  16   6         44.87         36.26         5.60 o                         
  -3  16   6         60.64         67.67         5.93 o                         
  -2  16   6        164.88        176.87         6.21 o                         
  -1  16   6         10.94         18.99         5.36 o                         
   0  16   6         33.48         36.14         2.57 o                         
   1  16   6         19.97         28.24         2.51 o                         
   2  16   6          0.86          2.87         2.31 o                         
  -4  17   6         54.37         56.91         4.52 o                         
  -3  17   6         34.29         45.33         3.88 o                         
  -2  17   6          0.44          0.00         2.51 o                         
  -1  17   6         45.81         38.63         3.48 o                         
   0  17   6         56.77         53.79         3.26 o                         
   1  17   6         14.58         18.69         2.44 o                         
   2  17   6         12.78         12.11         2.42 o                         
  -3  18   6          0.08         -1.01         2.73 o                         
  -2  18   6         37.85         36.15         3.57 o                         
  -1  18   6        102.30        109.12         6.62 o                         
   0  18   6         12.19         13.12         2.49 o                         
   1  18   6         36.89         39.61         2.96 o                         
   2  18   6         39.00         41.79         3.31 o                         
  -3  19   6         59.14         58.17         4.46 o                         
  -2  19   6         14.52         16.24         3.13 o                         
  -1  19   6         60.04         58.96         4.30 o                         
   0  19   6          5.91          6.71         2.83 o                         
   1  19   6          6.03          6.33         2.38 o                         
  -2  20   6         28.00         27.13         3.53 o                         
  -1  20   6          4.05          6.93         2.93 o                         
   0  20   6          0.01          1.92         2.67 o                         
   1  20   6          0.03          1.62         2.49 o                         
  -1  21   6         25.33         23.89         4.61 o                         
   0  21   6          0.74          3.68         3.42 o                         
  -6   1   7         20.82         24.46         3.06 o                         
  -5   1   7         47.72         47.71         3.30 o                         
  -4   1   7          9.10          8.66         1.52 o                         
  -3   1   7          3.19          7.79         1.36 o                         
  -2   1   7          2.87          2.93         1.00 o                         
  -1   1   7        133.58        144.64         2.70 o                         
   0   1   7          1.77          1.89         1.50 o                         
   1   1   7          3.39          2.13         2.85 o                         
   2   1   7          1.35          0.98         3.20 o                         
   3   1   7         13.23         13.68         3.57 o                         
  -6   2   7          1.67          2.45         2.37 o                         
  -5   2   7          0.98          0.20         1.98 o                         
  -4   2   7          0.79          1.69         1.51 o                         
  -3   2   7         75.53         75.94         3.44 o                         
  -2   2   7          0.98          1.38         0.95 o                         
  -1   2   7         59.41         59.73         1.86 o                         
   0   2   7          0.04          0.53         1.66 o                         
   1   2   7         14.74         13.92         3.25 o                         
   2   2   7        100.97         97.03         5.91 o                         
   3   2   7         16.48         15.27         3.53 o                         
  -5   3   7         81.39         86.20         3.60 o                         
  -4   3   7         58.51         61.23         2.90 o                         
  -3   3   7        155.32        154.71         3.99 o                         
  -2   3   7          4.12          4.12         1.13 o                         
  -1   3   7          4.97          4.12         1.14 o                         
   0   3   7        215.32        231.77         4.62 o                         
   1   3   7         16.77         14.98         3.19 o                         
   2   3   7        341.58        322.53         8.44 o                         
   3   3   7          9.11          9.79         4.09 o                         
  -5   4   7         15.75         16.18         2.23 o                         
  -4   4   7          2.12          3.21         1.64 o                         
  -3   4   7          0.03         -0.21         1.32 o                         
  -2   4   7          9.56          8.96         1.34 o                         
  -1   4   7         81.07         83.70         2.37 o                         
   0   4   7          0.07          0.87         1.33 o                         
   1   4   7        134.61        137.04         6.86 o                         
   2   4   7         26.19         29.42         5.40 o                         
   3   4   7         51.46         55.85         5.90 o                         
  -5   5   7          4.77          4.61         1.93 o                         
  -4   5   7         35.98         32.05         2.82 o                         
  -3   5   7          0.41         -1.14         1.65 o                         
  -2   5   7          0.06         -1.97         1.12 o                         
  -1   5   7          0.30         -1.26         1.20 o                         
   0   5   7         37.85         36.11         2.27 o                         
   1   5   7          7.75          9.00         2.43 o                         
   2   5   7         63.84         61.80         4.22 o                         
   3   5   7        164.85        143.89        13.09 o                         
  -5   6   7         72.65         72.53         5.32 o                         
  -4   6   7         14.02         14.30         2.02 o                         
  -3   6   7         21.66         21.48         1.99 o                         
  -2   6   7         95.46         90.21         2.70 o                         
  -1   6   7          7.96          9.25         1.59 o                         
   0   6   7         17.29         16.89         1.70 o                         
   1   6   7         29.31         32.78         4.85 o                         
   2   6   7         16.38         20.88         3.14 o                         
   3   6   7          0.42         10.64        10.43 o                         
  -5   7   7         17.51         11.56         2.15 o                         
  -4   7   7         53.60         46.25         2.71 o                         
  -3   7   7         36.18         34.17         2.27 o                         
  -2   7   7          5.77          5.86         1.29 o                         
  -1   7   7        103.07         98.99         3.21 o                         
   0   7   7         17.04         15.77         1.72 o                         
   1   7   7         10.60          7.53         2.53 o                         
   2   7   7          0.17         -0.95         2.61 o                         
   3   7   7         15.64         16.36         3.47 o                         
  -5   8   7          2.85          2.05         1.96 o                         
  -4   8   7          5.53          7.41         2.36 o                         
  -3   8   7          7.04          7.31         1.72 o                         
  -2   8   7        157.34        145.13         4.35 o                         
  -1   8   7         30.90         30.98         2.15 o                         
   0   8   7        100.86         96.44         4.66 o                         
   1   8   7          4.36          1.72         2.19 o                         
   2   8   7         16.57         18.31         2.82 o                         
   3   8   7         12.46          9.50         3.00 o                         
  -5   9   7          7.58          3.90         2.30 o                         
  -4   9   7         30.75         31.34         2.48 o                         
  -3   9   7         39.20         33.32         3.92 o                         
  -2   9   7         10.53          9.23         1.98 o                         
  -1   9   7         30.30         31.49         2.50 o                         
   0   9   7          0.81          0.55         1.70 o                         
   1   9   7          0.81         -0.09         1.48 o                         
   2   9   7          1.64          4.08         2.84 o                         
   3   9   7          1.73          2.00         3.06 o                         
  -5  10   7          0.21         -0.61         2.54 o                         
  -4  10   7          5.38          6.72         2.30 o                         
  -3  10   7         43.94         40.72         4.00 o                         
  -2  10   7          2.12          2.85         2.11 o                         
  -1  10   7         14.25         15.68         2.39 o                         
   0  10   7         32.19         34.44         2.32 o                         
   1  10   7          6.72          8.37         1.73 o                         
   2  10   7          6.45          4.23         2.73 o                         
   3  10   7          2.68          4.01         2.89 o                         
  -5  11   7         25.93         26.62         3.72 o                         
  -4  11   7         28.30         28.70         3.63 o                         
  -3  11   7          7.33          4.87         2.40 o                         
  -2  11   7         18.76         17.77         2.66 o                         
  -1  11   7          7.14          5.59         2.04 o                         
   0  11   7         23.51         22.29         2.15 o                         
   1  11   7         57.87         53.80         3.65 o                         
   2  11   7          0.28          1.34         2.57 o                         
  -4  12   7          8.99          8.27         2.95 o                         
  -3  12   7         31.72         33.31         3.38 o                         
  -2  12   7         32.53         37.81         3.30 o                         
  -1  12   7         10.67          8.25         2.11 o                         
   0  12   7         27.64         27.22         2.30 o                         
   1  12   7        109.47        114.93         4.21 o                         
   2  12   7          8.19          2.05         2.84 o                         
  -4  13   7         34.68         34.88         4.72 o                         
  -3  13   7          2.62          2.80         3.42 o                         
  -2  13   7          5.59          4.11         2.38 o                         
  -1  13   7          8.17          8.56         2.15 o                         
   0  13   7          2.15          4.10         1.92 o                         
   1  13   7         20.95         19.43         2.32 o                         
   2  13   7          4.13          4.20         3.45 o                         
  -4  14   7         37.23         33.91         3.78 o                         
  -3  14   7          6.17         10.81         2.83 o                         
  -2  14   7          6.59          9.43         4.32 o                         
  -1  14   7        117.66        122.57         4.52 o                         
   0  14   7         15.23         16.11         2.24 o                         
   1  14   7         20.32         25.48         2.50 o                         
   2  14   7         20.83         19.72         3.60 o                         
  -4  15   7          5.94          7.65         3.12 o                         
  -3  15   7        110.00        118.14         5.69 o                         
  -2  15   7         50.30         53.93         3.99 o                         
  -1  15   7        179.22        188.71         6.36 o                         
   0  15   7         48.61         56.55         3.50 o                         
   1  15   7          3.43          4.24         2.12 o                         
  -3  16   7         18.31         14.76         3.62 o                         
  -2  16   7         11.89         12.90         3.04 o                         
  -1  16   7         34.67         34.82         3.41 o                         
   0  16   7          2.42          3.48         2.12 o                         
   1  16   7          7.93          8.19         2.29 o                         
  -3  17   7          9.91         10.97         3.12 o                         
  -2  17   7          6.97          7.02         2.88 o                         
  -1  17   7          0.51          3.37         2.71 o                         
   0  17   7         32.19         35.79         2.87 o                         
   1  17   7          0.57          3.34         2.20 o                         
  -2  18   7         45.02         42.08         3.98 o                         
  -1  18   7          0.17          1.12         3.12 o                         
   0  18   7          0.13          2.76         2.52 o                         
  -5   0   8         10.13          9.47         3.41 o                         
  -4   0   8          3.61          9.51         2.88 o                         
  -3   0   8        143.93        132.64         4.82 o                         
  -2   0   8        510.99        515.28         8.81 o                         
  -1   0   8          4.83          6.33         2.04 o                         
   0   0   8         13.97          9.29         2.97 o                         
   1   0   8        238.32        231.67        12.40 o                         
   2   0   8         29.42         30.90         6.50 o                         
  -5   1   8          0.65          0.95         2.84 o                         
  -4   1   8        111.92        103.27         3.67 o                         
  -3   1   8        472.53        433.53         6.63 o                         
  -2   1   8        103.97        104.39         2.74 o                         
  -1   1   8          0.05         -0.79         1.32 o                         
   0   1   8          1.31          0.45         1.82 o                         
   1   1   8          3.81          7.68         3.34 o                         
   2   1   8          2.37          5.41         3.75 o                         
  -5   2   8          0.07         -2.18         1.99 o                         
  -4   2   8         23.71         24.95         2.25 o                         
  -3   2   8        178.98        180.55         3.93 o                         
  -2   2   8          4.41          4.07         1.25 o                         
  -1   2   8          2.11          0.43         1.36 o                         
   0   2   8         10.30         11.24         2.49 o                         
   1   2   8         10.35         11.88         3.84 o                         
   2   2   8         55.99         70.03         5.84 o                         
  -5   3   8          0.20          0.20         2.07 o                         
  -4   3   8          0.85         -0.41         1.59 o                         
  -3   3   8         62.54         68.87         3.66 o                         
  -2   3   8          8.87          7.81         1.45 o                         
  -1   3   8         30.81         31.34         2.00 o                         
   0   3   8         13.23         12.28         2.53 o                         
   1   3   8         62.85         72.98         4.30 o                         
   2   3   8         86.35         85.31         6.05 o                         
  -5   4   8         19.76         28.20         2.76 o                         
  -4   4   8         15.37         13.63         2.07 o                         
  -3   4   8          4.15          3.79         1.94 o                         
  -2   4   8         11.36         10.74         1.71 o                         
  -1   4   8         23.24         16.00         1.77 o                         
   0   4   8          5.02          4.88         3.33 o                         
   1   4   8         42.43         49.80         4.82 o                         
   2   4   8         14.86         20.42         4.48 o                         
  -5   5   8         42.52         29.23         2.61 o                         
  -4   5   8          6.66          9.41         1.93 o                         
  -3   5   8          0.50         -2.17         1.48 o                         
  -2   5   8         23.07         19.09         1.94 o                         
  -1   5   8          2.40          1.38         1.51 o                         
   0   5   8         31.22         34.98         3.17 o                         
   1   5   8         15.10         11.59         2.85 o                         
   2   5   8         19.31         25.96         4.87 o                         
  -5   6   8          3.57          2.83         2.28 o                         
  -4   6   8          0.01          1.40         1.73 o                         
  -3   6   8          4.86          0.22         1.81 o                         
  -2   6   8          0.69          0.08         1.45 o                         
  -1   6   8        140.58        131.41         3.91 o                         
   0   6   8        135.03        135.14         5.60 o                         
   1   6   8          0.19         -1.98         2.54 o                         
   2   6   8          2.90          4.13         2.95 o                         
  -4   7   8         51.95         47.60         4.12 o                         
  -3   7   8          0.45         -1.86         1.80 o                         
  -2   7   8          0.05         -0.36         1.82 o                         
  -1   7   8         88.64         87.10         3.20 o                         
   0   7   8          0.34          2.73         2.31 o                         
   1   7   8         26.95         24.22         3.24 o                         
   2   7   8          9.93          8.05         5.38 o                         
  -4   8   8          2.55          3.59         1.87 o                         
  -3   8   8         21.29         18.38         2.49 o                         
  -2   8   8          8.62          4.79         2.02 o                         
  -1   8   8          0.69          1.77         2.76 o                         
   0   8   8          0.48          2.69         2.35 o                         
   1   8   8         13.07         10.67         4.82 o                         
   2   8   8         20.83         16.01         3.33 o                         
  -4   9   8         71.29         59.61         3.55 o                         
  -3   9   8         16.57         10.36         2.30 o                         
  -2   9   8         58.99         55.56         4.33 o                         
  -1   9   8         82.23         86.88         3.95 o                         
   0   9   8         24.60         32.46         2.90 o                         
   1   9   8         10.89         10.42         3.89 o                         
   2   9   8          1.63          3.68         3.18 o                         
  -4  10   8          4.64          3.04         2.34 o                         
  -3  10   8         40.12         32.12         3.00 o                         
  -2  10   8          3.97          6.33         3.06 o                         
  -1  10   8          0.27         -0.42         1.92 o                         
   0  10   8         20.38         19.02         2.39 o                         
   1  10   8         38.69         30.80         4.73 o                         
  -4  11   8          5.16         11.31         2.94 o                         
  -3  11   8         30.71         31.69         3.41 o                         
  -2  11   8          8.82          6.44         2.45 o                         
  -1  11   8          1.54         -0.01         1.99 o                         
   0  11   8        115.34        117.18         4.83 o                         
   1  11   8         12.21         14.61         4.10 o                         
  -3  12   8          0.99         -1.56         2.51 o                         
  -2  12   8         25.44         24.32         3.06 o                         
  -1  12   8         21.81         26.63         2.72 o                         
   0  12   8          5.12          9.19         2.34 o                         
   1  12   8         76.11         68.19         4.96 o                         
  -3  13   8         14.01         17.62         3.21 o                         
  -2  13   8         31.23         35.86         3.67 o                         
  -1  13   8         11.45         13.44         3.35 o                         
   0  13   8         72.90         59.78         3.48 o                         
   1  13   8         44.55         37.80         4.33 o                         
  -3  14   8         25.11         28.51         3.59 o                         
  -2  14   8         23.85         20.00         3.16 o                         
  -1  14   8         87.20         87.26         4.82 o                         
   0  14   8         91.91         90.07         3.89 o                         
  -2  15   8          6.49          7.49         2.97 o                         
  -1  15   8          0.03         -0.85         2.44 o                         
   0  15   8          3.44          5.91         2.34 o                         
  -4   1   9         17.35         16.16         2.37 o                         
  -3   1   9          0.56          1.87         1.49 o                         
  -2   1   9         30.73         28.17         2.61 o                         
  -1   1   9          0.22         -2.95         2.05 o                         
   0   1   9          4.59          5.16         2.70 o                         
   1   1   9         27.89         27.80         3.46 o                         
  -4   2   9         20.91         13.19         2.08 o                         
  -3   2   9          9.26          8.13         2.08 o                         
  -2   2   9          8.12          7.92         2.05 o                         
  -1   2   9         25.92         23.30         3.59 o                         
   0   2   9          4.80          1.31         2.10 o                         
   1   2   9         62.59         54.95         4.24 o                         
  -4   3   9          0.03         -3.26         1.63 o                         
  -3   3   9          8.93          9.02         2.14 o                         
  -2   3   9         17.98         17.48         2.37 o                         
  -1   3   9         50.09         46.14         3.46 o                         
   0   3   9         16.92         19.32         2.72 o                         
   1   3   9          0.21          1.78         2.89 o                         
  -4   4   9          5.99          6.71         1.90 o                         
  -3   4   9         15.39         16.12         3.33 o                         
  -2   4   9          2.92          1.72         2.23 o                         
  -1   4   9          4.92          3.73         2.02 o                         
   0   4   9          2.82          4.24         2.49 o                         
   1   4   9        103.84         77.49         4.87 o                         
  -3   5   9          2.97          1.31         2.72 o                         
  -2   5   9          8.14          8.02         1.96 o                         
  -1   5   9          7.57          9.00         2.22 o                         
   0   5   9         12.35          3.64         3.34 o                         
   1   5   9          9.32         11.34         3.23 o                         
  -3   6   9          6.96          5.03         2.17 o                         
  -2   6   9          0.96          0.28         2.19 o                         
  -1   6   9         16.65         12.75         2.37 o                         
   0   6   9         10.08         10.34         3.75 o                         
   1   6   9          0.60          3.25         3.76 o                         
  -3   7   9          6.27          6.39         2.22 o                         
  -2   7   9          1.70          0.97         2.37 o                         
  -1   7   9          5.44          5.59         2.11 o                         
   0   7   9          7.74          6.58         3.83 o                         
  -3   8   9         11.53          6.13         2.26 o                         
  -2   8   9         48.82         49.57         3.70 o                         
  -1   8   9         18.40         12.48         2.42 o                         
   0   8   9          9.50         13.12         3.87 o                         
  -3   9   9         26.80         20.97         2.72 o                         
  -2   9   9          2.77          1.38         2.33 o                         
  -1   9   9          7.40          6.97         3.51 o                         
   0   9   9          2.00         -4.75         3.33 o                         
  -2  10   9          0.09         -1.83         2.35 o                         
  -1  10   9          1.11          0.02         2.80 o                         
  -1  11   9         35.77         35.15         3.21 o                         
                                                                                
